# Supplementary material for: Crystal structure of (E)-3-(4-hy­droxy­benz­yl)-4-{[4-(methyl­sulfan­yl)benzyl­idene]amino}-1H-1,2,4-triazole-5(4H)-thione
Source: Acta Crystallogr E Crystallogr Commun. 2015 Nov 21;71(Pt 12):o982–3. doi: 10.1107/S2056989015021994 (PMC4719935; doi:10.1107/S2056989015021994)
Supplement: Supplementary file 1 [file e-71-0o982-sup1.cif]

##############################################################################
#                                                                            #
# This CIF contains the data in a paper accepted for publication in          #
# Acta Crystallographica Section E. It conforms to the requirements of       #
# Notes for Authors for Acta Crystallographica Section E, and has been       #
# peer reviewed under the auspices of the IUCr Commission on Journals.       #
#                                                                            #
# Full details of the Crystallographic Information File format               #
# are given in the paper "The Crystallographic Information File (CIF):       #
# a New Standard Archive File for Crystallography" by S. R. Hall, F. H.      #
# Allen and I. D. Brown [Acta Cryst. (1991), A47, 655-685].                  #
#                                                                            #
# The current version of the core CIF dictionary is obtainable from          #
# ftp://ftp.iucr.org/pub/cif_core.dic.                                       #
#                                                                            #
# Software is freely available for graphical display of the structure(s)     #
# in this CIF. For information consult the CIF software page                 #
# http://www.iucr.org/resources/cif/software.                                #
#                                                                            #
# This file may be used for bona fide research purposes within the           #
# scientific community so long as proper attribution is given to the journal # 
# article from which it was obtained.                                        #
#                                                                            #
##############################################################################
data_I
_database_code_depnum_ccdc_archive 'CCDC 1437595'
_audit_creation_method
;
Olex2 1.2
(compiled 2015.09.30 svn.r3233 for OlexSys, GUI svn.r5103)
;
_journal_date_recd_electronic     2015-11-04
_journal_date_accepted     2015-11-18
_journal_name_full     'Acta Crystallographica, Section E'
_journal_year     2015
_journal_volume     71
_journal_issue     12
_journal_page_first     o982
_journal_page_last     o983
_journal_paper_category     HO
_journal_paper_doi     10.1107/S2056989015021994
_journal_coeditor_code     SU5236
_publ_contact_author_name
;
'Dr. Madan Kumar S'
;
_publ_contact_author_address
;
PURSE Lab, Mangalagangotri
Mangalore University
Mangaluru 574 199
India
;
_publ_contact_author_email     'madanmx@mangaloreuniversity.ac.in'
_publ_contact_author_phone        .91E-306
_publ_section_title
;\
Crystal structure of
(<i>E</i>)-3-(4-hydroxybenzyl)-4-{[4-(methylsulfanyl)benzylidene]amino}-\
1<i>H</i>-1,2,4-triazole-5(4<i>H</i>)-thione
;
loop_
    _publ_author_name
    _publ_author_address
    'Manjula, P. S.'
;
Department of Chemistry,
PA College of Engineering,
Nadupadavu 574 153, D.K.,
Mangaluru, India
;
    'Sarojini, B. K.'
;
Department of Industrial Chemistry
Mangalagangotri
Mangalore University
Mangaluru 574 199
India
;
    'Narayana, B.'
;
Department of Chemistry,
Mangalagangotri
Mangalore University
Mangaluru 574 199
India
;
    'Byrappa, K.'
;
Department of Materials Science,
Mangalagangotri
Mangalore University
Mangaluru 574 199
India
;
    'Madan Kumar, S.'
;
PURSE Lab, Mangalagangotri
Mangalore University
Mangaluru 574 199
India
;
_chemical_name_systematic
;\
(<i>E</i>)-3-(4-Hydroxybenzyl)-4-{[4-(methylsulfanyl)benzylidene]amino}-\
1<i>H</i>-1,2,4-triazole-5(4<i>H</i>)-thione
;
_chemical_formula_moiety     'C17 H16 N4 O S2'
_chemical_formula_sum     'C17 H16 N4 O S2'
_chemical_formula_iupac     'C17 H16 N4 O S2'
_chemical_formula_weight     356.46
_shelx_space_group_comment
;
The symmetry employed for this shelxl refinement is uniquely defined
by the following loop, which should always be used as a source of
symmetry information in preference to the above space-group names.
They are only intended as comments.
;
_space_group_crystal_system     monoclinic
_space_group_name_H-M_alt     'P 21/c'
_space_group_name_Hall     '-P 2ybc'
loop_
    _space_group_symop_operation_xyz
    'x, y, z'
    '-x, y+1/2, -z+1/2'
    '-x, -y, -z'
    'x, -y-1/2, z-1/2'
_cell_length_a     7.739(5)
_cell_length_b     28.161(16)
_cell_length_c     7.945(4)
_cell_angle_alpha     90
_cell_angle_beta     100.407(11)
_cell_angle_gamma     90
_cell_volume     1703.0(17)
_cell_formula_units_Z     4
_cell_measurement_reflns_used     2021
_cell_measurement_theta_min     3.00
_cell_measurement_theta_max     25.30
_cell_measurement_temperature     293(2)
_exptl_crystal_description     prism
_exptl_crystal_colour     yellow
_exptl_crystal_size_max     0.57
_exptl_crystal_size_mid     0.34
_exptl_crystal_size_min     0.24
_exptl_crystal_density_diffrn     1.390
_exptl_crystal_density_meas     ?
_exptl_crystal_density_method     'not measured'
_exptl_crystal_F_000     744
_exptl_absorpt_coefficient_mu     0.324
_exptl_absorpt_correction_type     numerical
_exptl_absorpt_process_details
;
(NUMABS; Rigaku, 1999)
;
_shelx_estimated_absorpt_T_min     0.837
_shelx_estimated_absorpt_T_max     0.926
_exptl_absorpt_correction_T_min     0.8949
_exptl_absorpt_correction_T_max     0.9537
_diffrn_ambient_temperature     293.15
_diffrn_radiation_type     MoK\a
_diffrn_radiation_wavelength     0.71075
_diffrn_measurement_device_type     'Rigaku Saturn724+'
_diffrn_measurement_device     'AFC12 (Right): Kappa 3 circle'
_diffrn_measurement_method     'profile data from \w-scans'
_diffrn_detector_area_resol_mean     7.111
_diffrn_reflns_number     8210
_diffrn_reflns_av_R_equivalents     0.0308
_diffrn_reflns_theta_min     3.042
_diffrn_reflns_theta_max     25.301
_diffrn_reflns_theta_full     25.242
_diffrn_measured_fraction_theta_max     0.972
_diffrn_measured_fraction_theta_full     0.973
_diffrn_reflns_limit_h_min     -9
_diffrn_reflns_limit_h_max     9
_diffrn_reflns_limit_k_min     -33
_diffrn_reflns_limit_k_max     33
_diffrn_reflns_limit_l_min     -9
_diffrn_reflns_limit_l_max     6
_refine_special_details     ?
_reflns_number_total     3017
_reflns_number_gt     2200
_reflns_threshold_expression     'I > 2\s(I)'
_refine_ls_structure_factor_coef     Fsqd
_refine_ls_matrix_type     full
_refine_ls_R_factor_all     0.0720
_refine_ls_R_factor_gt     0.0470
_refine_ls_wR_factor_gt     0.0971
_refine_ls_wR_factor_ref     0.1074
_refine_ls_goodness_of_fit_ref     1.062
_refine_ls_restrained_S_all     1.062
_refine_ls_number_reflns     3017
_refine_ls_number_parameters     217
_refine_ls_number_restraints     0
_refine_ls_hydrogen_treatment     constr
_refine_ls_weighting_scheme     calc
_refine_ls_weighting_details
              'w=1/[\s^2^(Fo^2^)+(0.0424P)^2^+0.2390P] where P=(Fo^2^+2Fc^2^)/3'
_atom_sites_solution_hydrogens     geom
_atom_sites_solution_primary     direct
_atom_sites_solution_secondary     ?
_refine_ls_shift/su_max     0.000
_refine_ls_shift/su_mean     0.000
_refine_diff_density_max     0.161
_refine_diff_density_min     -0.174
_refine_ls_extinction_method     none
_refine_ls_extinction_coef     .
loop_
    _atom_type_symbol
    _atom_type_description
    _atom_type_scat_dispersion_real
    _atom_type_scat_dispersion_imag
    _atom_type_scat_source
    C C 0.0033 0.0016 'International Tables Vol C Tables 4.2.6.8 and 6.1.1.4'
    H H 0.0000 0.0000 'International Tables Vol C Tables 4.2.6.8 and 6.1.1.4'
    N N 0.0061 0.0033 'International Tables Vol C Tables 4.2.6.8 and 6.1.1.4'
    O O 0.0106 0.0060 'International Tables Vol C Tables 4.2.6.8 and 6.1.1.4'
    S S 0.1246 0.1234 'International Tables Vol C Tables 4.2.6.8 and 6.1.1.4'
_computing_data_collection
;
CrystalClear (Rigaku, 2011)
;
_computing_cell_refinement
;
CrystalClear (Rigaku, 2011)
;
_computing_data_reduction
;
CrystalClear (Rigaku, 2011)
;
_computing_structure_solution
;
SHELXS97 (Sheldrick, 2008)
;
_computing_structure_refinement
;
SHELXL2014 (Sheldrick, 2015)
;
_computing_molecular_graphics
;
Mercury (Macrae <i>et al.</i>, 2008)
;
_computing_publication_material
;
<i>OLEX2</i> (Dolomanov <i>et al.</i>,  2009)
;
loop_
    _atom_site_type_symbol
    _atom_site_label
    _atom_site_fract_x
    _atom_site_fract_y
    _atom_site_fract_z
    _atom_site_U_iso_or_equiv
    _atom_site_adp_type
    _atom_site_calc_flag
    _atom_site_occupancy
    _atom_site_disorder_assembly
    _atom_site_disorder_group
    S S1 0.53353(10) 0.58782(3) 1.04260(8) 0.0612(2) Uani d 1 . .
    S S2 0.00577(11) 0.40779(3) 0.16264(10) 0.0797(3) Uani d 1 . .
    O O1 -0.2083(2) 0.71862(6) 0.21145(19) 0.0526(5) Uani d 1 . .
    H H1 -0.2399 0.7431 0.2531 0.063 Uiso calc 1 . .
    N N1 0.6203(2) 0.67074(7) 0.9170(2) 0.0482(5) Uani d 1 . .
    H H1A 0.6603 0.6818 1.0173 0.058 Uiso calc 1 . .
    N N2 0.6227(3) 0.69644(7) 0.7707(2) 0.0469(5) Uani d 1 . .
    N N3 0.5039(2) 0.62570(6) 0.7141(2) 0.0386(5) Uani d 1 . .
    N N4 0.4256(2) 0.59134(7) 0.5984(2) 0.0410(5) Uani d 1 . .
    C C1 0.5514(3) 0.62736(9) 0.8925(3) 0.0414(6) Uani d 1 . .
    C C2 0.5495(3) 0.66794(8) 0.6491(3) 0.0403(6) Uani d 1 . .
    C C3 0.5120(3) 0.68017(9) 0.4640(3) 0.0490(6) Uani d 1 . .
    H H3A 0.5476 0.6539 0.3991 0.059 Uiso calc 1 . .
    H H3B 0.5815 0.7077 0.4448 0.059 Uiso calc 1 . .
    C C4 0.3195(3) 0.69085(8) 0.3991(3) 0.0401(6) Uani d 1 . .
    C C5 0.2392(3) 0.72987(8) 0.4562(3) 0.0482(6) Uani d 1 . .
    H H5 0.3045 0.7500 0.5360 0.058 Uiso calc 1 . .
    C C6 0.0633(3) 0.73960(8) 0.3971(3) 0.0465(6) Uani d 1 . .
    H H6 0.0115 0.7661 0.4371 0.056 Uiso calc 1 . .
    C C7 -0.0348(3) 0.70997(8) 0.2788(3) 0.0407(6) Uani d 1 . .
    C C8 0.0426(3) 0.67050(8) 0.2227(3) 0.0494(6) Uani d 1 . .
    H H8 -0.0234 0.6499 0.1447 0.059 Uiso calc 1 . .
    C C9 0.2177(3) 0.66139(8) 0.2818(3) 0.0470(6) Uani d 1 . .
    H H9 0.2689 0.6348 0.2418 0.056 Uiso calc 1 . .
    C C10 0.3768(3) 0.55258(9) 0.6531(3) 0.0459(6) Uani d 1 . .
    H H10 0.3949 0.5468 0.7702 0.055 Uiso calc 1 . .
    C C11 0.2918(3) 0.51667(8) 0.5332(3) 0.0414(6) Uani d 1 . .
    C C12 0.2277(3) 0.47597(9) 0.5961(3) 0.0497(6) Uani d 1 . .
    H H12 0.2421 0.4717 0.7138 0.060 Uiso calc 1 . .
    C C13 0.1424(3) 0.44141(9) 0.4884(4) 0.0539(7) Uani d 1 . .
    H H13 0.1007 0.4142 0.5337 0.065 Uiso calc 1 . .
    C C14 0.1194(3) 0.44748(9) 0.3131(3) 0.0497(6) Uani d 1 . .
    C C15 0.1865(3) 0.48812(9) 0.2491(3) 0.0524(7) Uani d 1 . .
    H H15 0.1737 0.4923 0.1314 0.063 Uiso calc 1 . .
    C C16 0.2715(3) 0.52218(9) 0.3575(3) 0.0477(6) Uani d 1 . .
    H H16 0.3157 0.5491 0.3125 0.057 Uiso calc 1 . .
    C C17 -0.0520(4) 0.35993(11) 0.2856(4) 0.0858(10) Uani d 1 . .
    H H17A -0.1153 0.3365 0.2109 0.103 Uiso calc 1 . .
    H H17B 0.0526 0.3459 0.3497 0.103 Uiso calc 1 . .
    H H17C -0.1246 0.3714 0.3629 0.103 Uiso calc 1 . .
loop_
    _atom_site_aniso_label
    _atom_site_aniso_U_11
    _atom_site_aniso_U_22
    _atom_site_aniso_U_33
    _atom_site_aniso_U_12
    _atom_site_aniso_U_13
    _atom_site_aniso_U_23
    S1 0.0752(5) 0.0629(5) 0.0440(4) 0.0047(4) 0.0069(3) 0.0112(3)
    S2 0.0756(6) 0.0803(6) 0.0843(6) -0.0262(5) 0.0171(4) -0.0331(5)
    O1 0.0503(11) 0.0521(11) 0.0503(10) 0.0091(9) -0.0044(8) -0.0126(8)
    N1 0.0483(13) 0.0511(13) 0.0395(12) -0.0014(10) -0.0079(9) -0.0028(10)
    N2 0.0412(12) 0.0476(12) 0.0472(12) -0.0023(10) -0.0044(9) 0.0051(10)
    N3 0.0346(11) 0.0411(11) 0.0378(11) 0.0003(9) 0.0006(9) 0.0015(9)
    N4 0.0386(11) 0.0393(12) 0.0436(11) -0.0004(9) 0.0037(9) -0.0020(9)
    C1 0.0350(13) 0.0458(14) 0.0408(14) 0.0068(11) 0.0003(11) 0.0002(11)
    C2 0.0316(13) 0.0440(14) 0.0429(14) 0.0006(11) 0.0003(11) 0.0046(11)
    C3 0.0462(15) 0.0543(16) 0.0460(15) -0.0058(13) 0.0069(12) 0.0074(12)
    C4 0.0475(14) 0.0401(14) 0.0321(13) -0.0017(11) 0.0050(11) 0.0062(10)
    C5 0.0586(17) 0.0409(14) 0.0401(14) -0.0040(13) -0.0043(12) -0.0070(11)
    C6 0.0572(17) 0.0395(14) 0.0408(14) 0.0062(12) 0.0031(12) -0.0076(11)
    C7 0.0479(15) 0.0406(14) 0.0310(12) 0.0054(12) -0.0003(11) 0.0018(10)
    C8 0.0614(17) 0.0404(14) 0.0394(14) 0.0050(13) -0.0095(12) -0.0086(11)
    C9 0.0564(17) 0.0400(14) 0.0418(14) 0.0114(12) 0.0014(12) -0.0044(11)
    C10 0.0437(15) 0.0490(16) 0.0435(14) 0.0027(12) 0.0036(11) 0.0025(12)
    C11 0.0338(13) 0.0399(14) 0.0492(15) 0.0039(11) 0.0044(11) 0.0015(11)
    C12 0.0501(15) 0.0494(16) 0.0467(15) 0.0022(13) 0.0013(12) 0.0054(12)
    C13 0.0489(16) 0.0422(15) 0.0712(19) -0.0012(13) 0.0121(14) 0.0045(13)
    C14 0.0373(14) 0.0497(16) 0.0635(18) 0.0009(12) 0.0126(12) -0.0084(13)
    C15 0.0505(16) 0.0605(17) 0.0456(15) 0.0015(14) 0.0071(12) -0.0031(13)
    C16 0.0473(15) 0.0461(15) 0.0511(16) -0.0039(12) 0.0125(12) 0.0036(12)
    C17 0.063(2) 0.0600(19) 0.139(3) -0.0127(16) 0.031(2) -0.029(2)
_geom_special_details
;
All e.s.d.'s (except the e.s.d. in the dihedral angle between two l.s. planes)
are estimated using the full covariance matrix. The cell e.s.d.'s are taken
into account individually in the estimation of e.s.d.'s in distances, angles
and torsion angles; correlations between e.s.d.'s in cell parameters are only
used when they are defined by crystal symmetry. An approximate (isotropic)
treatment of cell e.s.d.'s is used for estimating e.s.d.'s involving l.s.
planes.
;
loop_
    _geom_bond_atom_site_label_1
    _geom_bond_atom_site_label_2
    _geom_bond_site_symmetry_2
    _geom_bond_distance
    _geom_bond_publ_flag
    S1 C1 . 1.655(2) ?
    S2 C14 . 1.752(3) ?
    S2 C17 . 1.769(3) ?
    O1 H1 . 0.8200 ?
    O1 C7 . 1.374(3) ?
    N1 H1A . 0.8600 ?
    N1 N2 . 1.372(2) ?
    N1 C1 . 1.333(3) ?
    N2 C2 . 1.304(3) ?
    N3 N4 . 1.396(2) ?
    N3 C1 . 1.399(3) ?
    N3 C2 . 1.368(3) ?
    N4 C10 . 1.258(3) ?
    C2 C3 . 1.487(3) ?
    C3 H3A . 0.9700 ?
    C3 H3B . 0.9700 ?
    C3 C4 . 1.517(3) ?
    C4 C5 . 1.379(3) ?
    C4 C9 . 1.383(3) ?
    C5 H5 . 0.9300 ?
    C5 C6 . 1.385(3) ?
    C6 H6 . 0.9300 ?
    C6 C7 . 1.377(3) ?
    C7 C8 . 1.375(3) ?
    C8 H8 . 0.9300 ?
    C8 C9 . 1.376(3) ?
    C9 H9 . 0.9300 ?
    C10 H10 . 0.9300 ?
    C10 C11 . 1.462(3) ?
    C11 C12 . 1.378(3) ?
    C11 C16 . 1.386(3) ?
    C12 H12 . 0.9300 ?
    C12 C13 . 1.382(3) ?
    C13 H13 . 0.9300 ?
    C13 C14 . 1.383(3) ?
    C14 C15 . 1.390(3) ?
    C15 H15 . 0.9300 ?
    C15 C16 . 1.375(3) ?
    C16 H16 . 0.9300 ?
    C17 H17A . 0.9600 ?
    C17 H17B . 0.9600 ?
    C17 H17C . 0.9600 ?
loop_
    _geom_angle_atom_site_label_1
    _geom_angle_atom_site_label_2
    _geom_angle_atom_site_label_3
    _geom_angle_site_symmetry_1
    _geom_angle_site_symmetry_3
    _geom_angle
    _geom_angle_publ_flag
    C14 S2 C17 . . 104.78(14) ?
    C7 O1 H1 . . 109.5 ?
    N2 N1 H1A . . 122.4 ?
    C1 N1 H1A . . 122.4 ?
    C1 N1 N2 . . 115.23(18) ?
    C2 N2 N1 . . 103.43(19) ?
    N4 N3 C1 . . 133.95(19) ?
    C2 N3 N4 . . 117.69(18) ?
    C2 N3 C1 . . 108.36(19) ?
    C10 N4 N3 . . 119.70(19) ?
    N1 C1 S1 . . 126.50(18) ?
    N1 C1 N3 . . 101.73(19) ?
    N3 C1 S1 . . 131.78(19) ?
    N2 C2 N3 . . 111.2(2) ?
    N2 C2 C3 . . 124.8(2) ?
    N3 C2 C3 . . 123.9(2) ?
    C2 C3 H3A . . 109.0 ?
    C2 C3 H3B . . 109.0 ?
    C2 C3 C4 . . 112.74(18) ?
    H3A C3 H3B . . 107.8 ?
    C4 C3 H3A . . 109.0 ?
    C4 C3 H3B . . 109.0 ?
    C5 C4 C3 . . 121.3(2) ?
    C5 C4 C9 . . 117.7(2) ?
    C9 C4 C3 . . 121.0(2) ?
    C4 C5 H5 . . 119.3 ?
    C4 C5 C6 . . 121.3(2) ?
    C6 C5 H5 . . 119.3 ?
    C5 C6 H6 . . 120.1 ?
    C7 C6 C5 . . 119.9(2) ?
    C7 C6 H6 . . 120.1 ?
    O1 C7 C6 . . 122.5(2) ?
    O1 C7 C8 . . 118.0(2) ?
    C8 C7 C6 . . 119.5(2) ?
    C7 C8 H8 . . 120.0 ?
    C7 C8 C9 . . 120.0(2) ?
    C9 C8 H8 . . 120.0 ?
    C4 C9 H9 . . 119.2 ?
    C8 C9 C4 . . 121.6(2) ?
    C8 C9 H9 . . 119.2 ?
    N4 C10 H10 . . 119.9 ?
    N4 C10 C11 . . 120.2(2) ?
    C11 C10 H10 . . 119.9 ?
    C12 C11 C10 . . 119.3(2) ?
    C12 C11 C16 . . 118.4(2) ?
    C16 C11 C10 . . 122.3(2) ?
    C11 C12 H12 . . 119.2 ?
    C11 C12 C13 . . 121.6(2) ?
    C13 C12 H12 . . 119.2 ?
    C12 C13 H13 . . 120.1 ?
    C12 C13 C14 . . 119.8(2) ?
    C14 C13 H13 . . 120.1 ?
    C13 C14 S2 . . 124.5(2) ?
    C13 C14 C15 . . 118.8(2) ?
    C15 C14 S2 . . 116.8(2) ?
    C14 C15 H15 . . 119.5 ?
    C16 C15 C14 . . 120.9(2) ?
    C16 C15 H15 . . 119.5 ?
    C11 C16 H16 . . 119.8 ?
    C15 C16 C11 . . 120.5(2) ?
    C15 C16 H16 . . 119.8 ?
    S2 C17 H17A . . 109.5 ?
    S2 C17 H17B . . 109.5 ?
    S2 C17 H17C . . 109.5 ?
    H17A C17 H17B . . 109.5 ?
    H17A C17 H17C . . 109.5 ?
    H17B C17 H17C . . 109.5 ?
loop_
    _geom_torsion_atom_site_label_1
    _geom_torsion_atom_site_label_2
    _geom_torsion_atom_site_label_3
    _geom_torsion_atom_site_label_4
    _geom_torsion_site_symmetry_1
    _geom_torsion_site_symmetry_2
    _geom_torsion_site_symmetry_3
    _geom_torsion_site_symmetry_4
    _geom_torsion
    _geom_torsion_publ_flag
    S2 C14 C15 C16 . . . . 177.44(19) ?
    O1 C7 C8 C9 . . . . 177.6(2) ?
    N1 N2 C2 N3 . . . . -0.7(2) ?
    N1 N2 C2 C3 . . . . 176.7(2) ?
    N2 N1 C1 S1 . . . . 178.79(16) ?
    N2 N1 C1 N3 . . . . -0.8(2) ?
    N2 C2 C3 C4 . . . . -103.6(3) ?
    N3 N4 C10 C11 . . . . 178.90(18) ?
    N3 C2 C3 C4 . . . . 73.4(3) ?
    N4 N3 C1 S1 . . . . 0.2(4) ?
    N4 N3 C1 N1 . . . . 179.7(2) ?
    N4 N3 C2 N2 . . . . -179.30(18) ?
    N4 N3 C2 C3 . . . . 3.4(3) ?
    N4 C10 C11 C12 . . . . -175.2(2) ?
    N4 C10 C11 C16 . . . . 4.2(3) ?
    C1 N1 N2 C2 . . . . 0.9(3) ?
    C1 N3 N4 C10 . . . . 2.8(3) ?
    C1 N3 C2 N2 . . . . 0.2(3) ?
    C1 N3 C2 C3 . . . . -177.1(2) ?
    C2 N3 N4 C10 . . . . -177.9(2) ?
    C2 N3 C1 S1 . . . . -179.21(18) ?
    C2 N3 C1 N1 . . . . 0.3(2) ?
    C2 C3 C4 C5 . . . . 65.8(3) ?
    C2 C3 C4 C9 . . . . -113.4(2) ?
    C3 C4 C5 C6 . . . . -179.9(2) ?
    C3 C4 C9 C8 . . . . 179.6(2) ?
    C4 C5 C6 C7 . . . . 0.0(3) ?
    C5 C4 C9 C8 . . . . 0.3(3) ?
    C5 C6 C7 O1 . . . . -177.9(2) ?
    C5 C6 C7 C8 . . . . 1.0(3) ?
    C6 C7 C8 C9 . . . . -1.4(3) ?
    C7 C8 C9 C4 . . . . 0.7(4) ?
    C9 C4 C5 C6 . . . . -0.7(3) ?
    C10 C11 C12 C13 . . . . 178.4(2) ?
    C10 C11 C16 C15 . . . . -178.2(2) ?
    C11 C12 C13 C14 . . . . -0.3(4) ?
    C12 C11 C16 C15 . . . . 1.1(3) ?
    C12 C13 C14 S2 . . . . -177.14(19) ?
    C12 C13 C14 C15 . . . . 1.4(4) ?
    C13 C14 C15 C16 . . . . -1.2(4) ?
    C14 C15 C16 C11 . . . . -0.1(4) ?
    C16 C11 C12 C13 . . . . -1.0(4) ?
    C17 S2 C14 C13 . . . . -3.9(2) ?
    C17 S2 C14 C15 . . . . 177.60(19) ?
loop_
    _geom_hbond_atom_site_label_D
    _geom_hbond_atom_site_label_H
    _geom_hbond_atom_site_label_A
    _geom_hbond_site_symmetry_A
    _geom_hbond_distance_DH
    _geom_hbond_distance_HA
    _geom_hbond_distance_DA
    _geom_hbond_angle_DHA
    C10 H10 S1 . 0.93 2.52 3.267(3) 138
    O1 H1 N2 4_475 0.82 2.03 2.806(3) 159
    N1 H1A O1 1_656 0.86 1.98 2.816(3) 164
    C17 H17C N4 3_566 0.96 2.62 3.472(4) 148
_shelx_hkl_file
;
   0   0   2 8029.18   34.21
   0   0  -2 8180.38   75.26
   0   0   2 8050.13   71.59
   0   0   2 7887.91   75.82
   0   0   3    4.97    2.78
   0   0  -3    7.63    9.36
   0   0   3    7.38   10.45
   0   0   3    4.00    4.91
   0   0  -4  973.43   40.22
   0   0   4 1030.64   39.22
   0   0  -5    2.67   10.85
   0   0  -6  674.74   48.49
   0   0  -7    9.71   16.47
   0   0  -8   55.94   26.96
   0   0  -9   34.41   22.57
   0   1  -2 5937.08   64.96
   0   1   2 6148.92   32.58
   0   1   2 6091.12   63.54
   0  -1  -2 6049.02   65.66
   0  -1   2 5948.04   34.09
   0  -1   2 6275.16   66.67
   0   1   3 1381.50   41.80
   0   1   3 1309.63   38.51
   0   1  -3 1390.42   42.63
   0  -1  -3 1360.16   41.92
   0  -1   3 1275.60   18.69
   0  -1   3 1331.57   38.88
   0   1   4 2332.10   67.71
   0  -1  -4 2244.44   67.00
   0   1   5   29.45   14.39
   0   1  -5   13.69    9.32
   0  -1  -5   29.02   16.63
   0   1  -6  381.75   39.47
   0  -1  -6  412.74   39.10
   0   1  -7   44.21   23.71
   0  -1  -7   26.53   21.45
   0   1  -8  257.46   43.39
   0  -1  -8  299.43   40.43
   0   1  -9  154.58   36.11
   0   2  -2 4358.09   57.22
   0   2   2 4289.22   56.27
   0   2  -2 4318.80   56.64
   0  -2  -2 4395.88   57.23
   0  -2   2 4488.96   58.34
   0   2   3   68.86   13.26
   0   2  -3   60.17   13.06
   0  -2   3   54.69    6.54
   0  -2  -3   59.10   15.80
   0  -2   3   37.08   36.66
   0   2   4 1103.63   41.97
   0  -2  -4 1232.57   45.58
   0  -2   4 1022.50   16.16
   0   2   5 6648.03  162.39
   0   2  -5 7200.42  178.65
   0  -2  -5 7155.73  177.30
   0   2  -6 1654.93   80.00
   0  -2  -6 1698.77   80.40
   0   2  -7  305.86   40.64
   0  -2  -7  315.00   38.85
   0   2  -8   36.45   22.62
   0  -2  -8    7.47   19.31
   0   3  -1 4719.52   45.58
   0   3   1 4823.87   49.68
   0  -3  -1 4748.50   50.18
   0  -3   1 4572.69   44.40
   0   3   2 5825.67   67.35
   0   3  -2 5725.80   67.09
   0  -3  -2 5771.39   44.24
   0  -3  -2 6023.51   72.05
   0  -3   2 5764.97   66.18
   0   3   3  146.82   16.83
   0   3  -3  160.37   18.30
   0  -3   3  141.74   11.66
   0  -3  -3  149.19   19.91
   0  -3   3  156.88   14.17
   0   3   4 9006.91  174.03
   0  -3  -4 9046.68  175.24
   0  -3   4 8761.58  138.35
   0   3   5   42.95   13.97
   0   3  -5   31.43   16.40
   0  -3  -5   79.43   23.27
   0   3  -6 2755.35   94.15
   0  -3  -6 2802.06   87.69
   0   3  -7   29.82   24.08
   0  -3  -7    6.94   14.42
   0   3  -8   23.33   22.44
   0  -3  -8   39.52   30.44
   0   3  -9    7.91   14.76
   0   4  -125548.96  109.41
   0  -4  -125727.78  120.99
   0  -4   125933.94  109.20
   0   4   2  488.96   22.05
   0   4  -2  469.53   20.82
   0  -4  -2  462.59   17.90
   0  -4  -2  495.48   24.57
   0  -4   2  459.93   20.21
   0   4  -3 1812.99   50.11
   0   4   3 1886.24   50.61
   0   4  -3 1784.98   47.95
   0  -4  -3 1814.31   50.44
   0  -4   3 1843.33   47.92
   0   4   4  466.34   29.25
   0  -4   4  419.81   17.71
   0  -4  -4  535.82   35.16
   0  -4  -4  455.85   21.24
   0   4  -5  445.71   33.95
   0  -4  -5  487.20   36.88
   0  -4   5  417.46   14.67
   0   4  -6  132.19   31.68
   0  -4  -6   90.01   42.99
   0  -4  -6  109.29   25.65
   0   4  -7   38.11   22.13
   0  -4  -7   70.69   22.66
   0   4  -8  203.23   38.22
   0  -4  -8  108.62   50.61
   0   4  -9   77.21   32.91
   0   5   0    1.81    7.61
   0  -5   0    2.72    5.77
   0  -5   139318.50  140.56
   0   5   2   11.39    7.91
   0   5  -2   27.52   21.92
   0  -5  -2   12.43    5.78
   0  -5  -2    4.09    6.42
   0  -5   2    8.81    6.89
   0   5  -3  285.07   27.52
   0   5   3  258.86   19.58
   0  -5  -3  247.48   21.19
   0  -5   3  293.42   20.35
   0   5   4 1157.81   45.05
   0  -5  -4 1203.09   54.16
   0  -5  -4 1219.70   35.43
   0   5  -5   89.24   21.24
   0  -5   5   52.56    6.44
   0  -5  -5   80.60   36.45
   0  -5  -5   43.97    9.51
   0   5  -6  398.67   40.11
   0  -5  -6  507.85   50.26
   0   5  -7  356.26   69.26
   0  -5  -7  363.80  116.14
   0   5  -8   86.85   37.57
   0  -5  -8   13.98   26.75
   0   6   0    7.64    5.04
   0  -6   0    2.74    5.13
   0   6   117697.25  117.53
   0   6  -117489.95  103.30
   0  -6  -117210.87  115.62
   0   6   212119.09  123.24
   0   6  -211797.37  105.34
   0  -6   211712.04  102.39
   0   6  -3  452.04   26.51
   0   6   3  445.31   27.20
   0  -6  -3  471.47   28.28
   0  -6   3  480.61   25.91
   0   6   4  429.40   31.36
   0  -6  -4  445.37   50.05
   0  -6  -4  461.09   22.68
   0   6  -5   43.31   17.88
   0  -6  -5   12.59   16.02
   0  -6   5    3.06    6.73
   0   6  -6 1165.34   65.36
   0  -6  -6 1111.16  103.28
   0   6  -7  154.09   32.54
   0  -6  -7  144.32   85.76
   0   6  -8  273.77   47.39
   0  -6  -8  237.74  120.95
   0   6  -9   92.41   34.78
   0   7   0    3.55    4.31
   0   7   1  362.45   19.66
   0   7  -1  382.67   18.02
   0  -7   1  391.23   17.05
   0  -7  -1  396.93   20.14
   0   7  -2  386.48   36.57
   0   7   2  473.70   26.36
   0  -7  -2  408.82   23.34
   0  -7   2  432.58   22.68
   0   7  -3 1140.18   76.99
   0   7   3 1109.88   44.39
   0  -7  -3 1041.56   42.15
   0   7   4 5109.09  109.56
   0   7  -4 5001.00  107.72
   0  -7  -4 4958.14   93.79
   0  -7  -4 5045.15  113.70
   0   7  -5 2636.34   81.73
   0  -7   5 2427.77   57.28
   0  -7  -5 2366.19   91.63
   0  -7  -5 2321.56   73.04
   0   7  -6  813.83   57.72
   0  -7  -6  696.34   73.68
   0  -7  -6  714.58   48.54
   0   7  -7   31.93   27.25
   0  -7  -7   29.09   35.70
   0   7  -8  403.17   52.52
   0  -7  -8  296.81  129.35
   0   7  -9   96.86   34.54
   0   8   0 6012.11   50.79
   0   8   0 5980.24   74.22
   0   8   1  143.14   14.13
   0   8  -1  110.69   11.69
   0  -8   1  152.39   11.80
   0  -8  -1  120.36   28.31
   0   8   2  660.67   40.11
   0   8  -2  618.04   27.28
   0  -8   2  630.16   26.58
   0   8  -3  474.07   30.02
   0   8   3  506.89   32.86
   0  -8  -3  514.32   42.07
   0   8   4  174.17   23.48
   0   8  -4  178.12   36.67
   0  -8  -4  165.48   16.79
   0  -8  -4  191.26   24.48
   0   8  -5 5260.16  118.80
   0  -8   5 5135.59   98.51
   0  -8  -5 5421.97  171.21
   0  -8  -5 4987.67   79.74
   0   8  -6  240.28   38.74
   0  -8  -6  197.21   30.35
   0  -8   6  234.77   14.86
   0  -8  -6  285.10   61.43
   0  -8   6  186.94   25.06
   0   8  -7  712.11   56.92
   0  -8  -7  666.80   62.83
   0   8  -8    8.69   16.68
   0  -8  -8   14.39   25.40
   0   8  -9  106.48   34.56
   0   9   0   13.53   11.45
   0   9  -1 1284.58   31.32
   0  -9   1 1270.18   30.01
   0  -9  -1 1305.50   39.56
   0   9   2  309.51   21.98
   0   9  -2  276.99   33.78
   0  -9   2  297.37   19.70
   0  -9  -2  322.11   22.62
   0   9  -3 3525.67   95.33
   0   9   3 3800.34   99.66
   0  -9  -3 3768.86   97.63
   0   9  -4 6996.75  149.42
   0  -9  -4 6725.78  145.64
   0  -9  -4 6823.92  119.00
   0   9  -5 1458.27   75.16
   0  -9  -5 1364.79   69.41
   0  -9  -5 1223.55   67.17
   0   9  -6   16.19   17.94
   0  -9   6   12.37   10.79
   0  -9  -6    6.62   14.12
   0  -9  -6   17.38   13.49
   0   9  -7  290.50   38.35
   0  -9  -7  246.08  118.76
   0  -9  -7  335.05   25.07
   0   9  -8   50.02   34.79
   0   9  -9   92.56   31.84
   0  10   0 6156.71   58.73
   0  10   0 6021.48   96.78
   0  10  -1 1234.37   43.29
   0  10   1 1177.50   44.14
   0 -10   1 1259.29   32.61
   0 -10  -1 1221.39   43.05
   0  10  -2  124.56   13.44
   0 -10   2  150.35   16.53
   0 -10  -2  143.71   33.13
   0  10  -3 1408.48   68.98
   0  10   3 1548.79   66.47
   0 -10  -3 1800.51   61.98
   0  10  -4  349.00   61.22
   0 -10  -4  399.96   39.80
   0 -10  -4  357.81   25.82
   0 -10  -5 3205.11  126.76
   0 -10  -5 3494.27  134.59
   0  10  -6  191.79   39.61
   0 -10  -6  206.20   78.64
   0 -10  -6  180.16   23.48
   0  10  -7  175.49   33.78
   0 -10  -7  209.12   61.43
   0 -10  -7  193.98   22.80
   0  10  -8   51.00   35.12
   0 -10  -8   41.48   29.88
   0  11  -1 7942.94   98.25
   0  11  -1 8477.21  123.24
   0  11   1 8177.51  118.63
   0 -11  -1 8291.86  117.99
   0  11   2 2770.03   89.32
   0  11  -2 2774.12   93.61
   0 -11   2 2556.51   68.09
   0 -11  -2 2670.19   74.94
   0 -11  -3  605.40   35.93
   0  11  -4  543.74   54.07
   0 -11  -4  576.87   42.91
   0 -11  -4  517.06   31.49
   0 -11  -5 2273.72   98.57
   0 -11  -5 2028.69  101.96
   0  11  -6   32.72   20.12
   0 -11  -6   87.59   50.25
   0 -11  -6   61.66   41.71
   0  11  -7   48.63   22.59
   0 -11  -7   70.17   30.00
   0 -11  -7   93.18   18.78
   0  11  -8   48.02   32.44
   0 -11  -8   30.32   24.61
   0  12   0 9070.57   98.17
   0  12   0 8997.73  133.77
   0  12  -1  673.97   30.78
   0  12   1  697.21   33.02
   0  12  -2 8726.64  181.61
   0 -12  -2 8916.67  206.32
   0 -12  -3 2038.71   72.68
   0 -12  -4  494.45   34.47
   0  12  -5  256.44   43.52
   0 -12  -5  218.36   99.18
   0 -12  -5  200.85   31.07
   0 -12  -6   15.30   12.63
   0 -12  -6   16.83   10.94
   0  12  -7    4.17   13.46
   0 -12  -7   16.25   17.62
   0 -12  -7    5.83   12.27
   0  12  -8   50.53   30.90
   0 -12  -8   26.80   23.69
   0  13  -1 1179.62   37.01
   0 -13  -1 1259.36   57.94
   0  13  -2 3966.28  111.53
   0  13  -3   27.39   18.27
   0 -13  -3   13.98   20.73
   0 -13  -3   44.31   16.48
   0 -13  -4 3633.99   77.75
   0 -13  -4 3946.13  136.31
   0 -13  -5  129.89   35.23
   0  13  -6  274.66   42.55
   0 -13  -6  203.48  102.81
   0 -13  -6  236.98   40.07
   0  13  -7    8.27   15.79
   0 -13  -7    6.83   12.44
   0 -13  -7    7.31   14.56
   0  13  -8   38.54   31.92
   0 -13  -8   32.11   33.40
   0  14   0  447.55   23.18
   0  14  -1 4308.97   94.37
   0 -14  -1 4045.82  112.77
   0  14  -2  894.68   50.17
   0 -14  -2  858.07   59.18
   0  14  -3  195.40   31.22
   0 -14  -3  207.05   36.13
   0 -14  -3  197.33   23.70
   0  14  -4 1593.79   89.48
   0 -14  -4 1507.97   62.58
   0 -14  -4 1577.87  105.05
   0  14  -5 2077.43  132.21
   0 -14  -5 2076.26   76.71
   0 -14  -5 1972.84  131.98
   0 -14  -6   38.33   17.52
   0  14  -7  154.81   40.79
   0 -14  -7  168.07   25.09
   0  14  -8   73.77   34.41
   0 -14  -8   87.64   29.68
   0  15   0    7.12    9.79
   0  15  -1   19.12   20.17
   0 -15  -1   17.82   27.85
   0  15  -2    1.59   16.63
   0 -15  -2    6.19   12.88
   0  15  -3   33.29   15.03
   0 -15  -3   18.24   28.38
   0  15  -4 4834.68  223.32
   0 -15  -4 5235.53  106.59
   0 -15  -4 5296.00  170.58
   0  15  -5 1123.67   64.55
   0 -15  -5 1089.30   68.05
   0 -15  -5 1099.20   97.34
   0 -15  -6  550.63   39.09
   0 -15  -6  540.55   64.29
   0  15  -7  160.53   45.06
   0 -15  -7   94.23   57.75
   0 -15  -7  187.91   96.63
   0  15  -8   62.59   33.29
   0 -15  -8   20.57   16.23
   0  16   0 4103.88   76.08
   0  16  -1   46.47   14.67
   0 -16  -1   78.48   55.65
   0 -16  -2   14.75   17.66
   0  16  -3  945.03   45.32
   0 -16  -3  937.61   49.92
   0  16  -4   75.40   33.47
   0 -16  -4   59.53   26.09
   0 -16  -4   68.56   31.87
   0  16  -5  391.26   60.14
   0 -16  -5  448.07   48.24
   0 -16  -5  425.05   79.46
   0 -16  -6   64.05   28.63
   0 -16  -6   11.34   13.37
   0  16  -7  155.24   39.16
   0 -16  -7  174.78   75.97
   0 -16  -7  135.68   90.60
   0  16  -8  315.03   50.82
   0 -16  -8  179.85   89.74
   0  17  -1 3297.91   91.52
   0 -17  -1 3220.09  108.20
   0  17  -3   87.51   29.90
   0 -17  -3   30.49   18.89
   0 -17  -3   87.44   39.03
   0  17  -4   -0.92   11.39
   0 -17  -4   -9.41   23.56
   0 -17  -4   -5.20   21.63
   0  17  -5  853.39   68.91
   0 -17  -5  832.52   53.55
   0 -17  -5  823.86   56.98
   0 -17  -6  965.97   57.60
   0 -17  -6  967.38   69.27
   0  17  -7  261.93   51.86
   0 -17  -7  128.92   66.57
   0 -17  -7  147.28   84.42
   0  17  -8  141.25   43.54
   0 -17  -8   92.55   55.36
   0  18   0  481.70   26.90
   0  18  -2 1463.97   63.49
   0  18  -3  724.73   70.28
   0 -18  -3  685.85   55.59
   0 -18  -3  736.48   52.61
   0  18  -4  469.82   54.32
   0  18  -5 1406.30  119.83
   0 -18  -5 1288.60   85.04
   0 -18  -5 1519.02  111.09
   0 -18  -6  123.71   46.68
   0 -18  -6   87.69   79.60
   0  18  -7   22.30   27.14
   0 -18  -7   43.65   28.33
   0 -18  -7   36.82   37.98
   0  19   0    1.09    8.42
   0  19  -1    5.82   11.97
   0  19  -2    1.85    8.84
   0 -19  -3   18.31   24.78
   0 -19  -4 4207.69  171.13
   0  19  -5  329.82   65.70
   0 -19  -5  226.49   36.50
   0 -19  -5  291.32  130.48
   0 -19  -6   48.71   24.47
   0 -19   6   36.76   21.97
   0 -19  -6   32.62   23.43
   0 -19  -7   93.41   36.43
   0 -19  -7   94.79   57.47
   0  20   0  481.59   29.49
   0  20  -1  733.88   38.53
   0  20  -2  516.88   48.02
   0 -20  -2  573.88   50.26
   0 -20  -2  540.17   56.01
   0  20  -3 3238.37  145.45
   0 -20  -3 3206.85  176.71
   0  20  -4    6.80   10.87
   0 -20  -4   23.66   23.61
   0  20  -5  659.00   66.57
   0 -20  -5  631.59   51.06
   0 -20  -5  688.48   71.40
   0 -20  -6   87.21   27.99
   0 -20   6   79.32   50.23
   0 -20  -6   47.77   48.82
   0 -20  -7  355.97  118.52
   0 -20  -7  405.39  147.52
   0  21   0   32.02   21.17
   0  21  -1   14.08   18.68
   0  21   1   23.82   18.82
   0  21  -2    5.10   10.84
   0 -21  -2   32.73   31.78
   0  21  -3   -2.63   24.32
   0 -21  -3   72.34   34.36
   0  21  -4  256.85   48.42
   0 -21  -4  235.07   31.10
   0 -21  -4  229.89   56.74
   0  21  -5  369.89   59.75
   0 -21  -5  405.93   40.84
   0 -21  -5  535.56  139.83
   0 -21  -6  453.64   75.38
   0 -21   6  439.70   69.69
   0 -21  -6  568.97   68.52
   0 -21  -7   25.03   24.32
   0 -21  -7   40.42   29.07
   0  22   0 2514.73   69.58
   0  22   1  738.55   39.44
   0  22  -2  481.40   42.44
   0 -22  -2  516.09   46.38
   0 -22  -2  573.26   63.30
   0  22  -3 2147.25   80.08
   0 -22  -3 2226.83   98.30
   0 -22  -3 2100.46  143.38
   0  22  -4   30.66   23.61
   0 -22  -4   39.58   23.26
   0 -22  -4   54.73   45.53
   0  22  -5  492.73   94.91
   0 -22  -5  402.43   40.47
   0 -22  -5  501.05  157.91
   0 -22  -6   78.60   33.17
   0 -22   6   40.05   55.10
   0 -22  -6   55.02   31.54
   0 -22  -7  391.89   47.77
   0 -22  -7  324.34   92.51
   0  23   0   -1.78   13.45
   0  23   1 3733.59   84.63
   0  23  -2  115.59   53.41
   0 -23  -2   98.89   27.96
   0 -23  -2  135.03   41.85
   0  23  -3   -2.22   22.08
   0 -23  -3   -0.54   21.74
   0  23  -4   11.83   10.54
   0 -23  -4   32.09   26.90
   0 -23  -4   18.80   22.13
   0  23  -5   85.77   53.33
   0 -23  -5  115.21   33.55
   0 -23  -5  104.14   63.47
   0 -23  -6   -1.17   15.83
   0 -23   6    7.67   11.69
   0 -23  -6   12.62   16.74
   0  24   0  550.01   38.23
   0  24  -2  388.36   65.90
   0 -24  -2  295.39   32.22
   0  24  -3  248.04   48.49
   0 -24  -3  234.89   33.78
   0 -24  -3  265.93  118.52
   0  24  -4    8.16   12.31
   0 -24  -4   39.20   23.14
   0  24  -5  504.88  132.70
   0 -24  -5  553.83   49.74
   0 -24  -5  556.37   82.35
   0 -24  -6   91.32   31.58
   0 -24   6   83.49   28.23
   0 -24  -6   71.32   61.26
   0  25   1  529.84   42.40
   0  25  -1  591.02   51.36
   0 -25  -1  662.74   72.13
   0  25  -2  565.63   99.64
   0 -25  -2  570.88   58.45
   0  25  -3  402.36  125.53
   0 -25  -3  461.15   45.33
   0 -25  -3  575.87   59.53
   0  25  -4  264.60  106.90
   0 -25  -4  267.18   41.37
   0 -25  -4  298.25  107.31
   0  25  -5   11.30   17.20
   0 -25   5    0.59    9.77
   0 -25  -5    0.64   21.26
   0 -25  -5   11.57   20.02
   0 -25  -6  259.72   39.95
   0 -25   6  260.27   43.66
   0 -25  -6  208.87  124.75
   0  26   0 3769.14  171.22
   0  26   1  919.07   45.16
   0  26  -1  915.58   54.14
   0 -26  -1  983.62  108.68
   0  26  -2   92.82   47.20
   0  26   2  110.87   37.18
   0  26  -3   10.33   13.53
   0 -26  -3   37.54   33.25
   0  26  -4   13.51   13.55
   0 -26  -4   -0.48   19.71
   0 -26  -4   29.54   39.00
   0  26  -5  281.13   53.43
   0 -26   5  338.05   40.63
   0 -26  -5  339.74   46.97
   0 -26  -5  266.22   62.08
   0 -26  -6   15.53   16.34
   0 -26   6    9.68   12.53
   0 -26  -6   28.59   25.27
   0  27   1    9.96   11.55
   0  27  -1   15.42   18.44
   0 -27  -1    1.82   22.05
   0  27   2   17.83    9.87
   0  27  -2   29.28   20.39
   0 -27  -2   11.57   22.98
   0  27  -3  107.54   85.28
   0 -27  -3   96.05   33.50
   0  27  -4   30.42   48.91
   0 -27   4   46.24   22.96
   0 -27  -4   88.04   37.91
   0 -27  -4   29.68   26.78
   0  27  -5   18.85   25.10
   0 -27   5   13.42   18.08
   0 -27  -5   21.41   24.24
   0 -27  -5   22.94   30.19
   0  28   0 4658.57  108.84
   0  28   1   16.84   14.22
   0  28  -1    2.55    8.49
   0 -28  -1   15.13   23.43
   0  28   2  100.86   20.90
   0  28  -2   60.83   50.39
   0 -28  -2  140.32   39.41
   0  28  -3   74.34   56.02
   0 -28  -3   73.39   27.04
   0  28  -4   56.81   42.23
   0 -28   4   35.67   37.90
   0 -28  -4   24.66   20.00
   0 -28  -4   64.94   32.53
   0  28  -5   17.56   12.15
   0 -28   5   23.30   18.30
   0 -28  -5   34.85   23.35
   0 -28  -5   37.48   39.46
   0  29   1   43.00   20.97
   0  29  -1   13.66   15.95
   0 -29  -1   30.06   22.94
   0  29  -2   89.70   42.91
   0 -29   2  162.55   47.41
   0 -29  -2  173.71   38.24
   0  29  -3   10.32   11.98
   0 -29   3   37.07   25.68
   0 -29  -3   22.65   23.20
   0  29  -4   64.45   49.48
   0 -29   4   78.04   26.83
   0 -29  -4   88.50   34.38
   0  30   0   81.51   22.56
   0 -30   0   54.74   62.70
   0  30  -1   53.44   51.08
   0 -30   1  103.06   44.83
   0 -30  -1   47.67   59.38
   0  30  -2   86.00   66.33
   0 -30   2  123.10   34.98
   0 -30  -2  168.60   39.77
   0  30  -3   65.59   44.89
   0 -30   3  153.06   36.99
   0 -30  -3   95.33   93.33
   0  30  -4   -3.05   14.66
   0 -30   4    7.55   17.39
   0 -30  -4   34.22   28.87
   0 -31   0    8.58   27.67
   0  31  -1   14.94   20.39
   0 -31  -1    9.52   35.45
   0  31  -2   20.88   23.46
   0 -31   2   31.08   22.25
   0 -31  -2   26.36   31.24
   0  31  -3  129.94   88.17
   0 -31   3  124.67  109.01
   0 -31  -3  207.68   44.57
   0 -32   0   31.83   42.89
   0 -32  -1  111.94   40.40
   0 -32  -2   27.01   24.94
   0 -32   2    9.61   18.85
   0  32  -3   87.19   27.35
   0 -32   3    5.07   17.50
   0 -32  -3   13.89   22.87
   0 -33   0    7.96   25.15
   0 -33  -1   16.24   23.87
   0 -33  -2   -3.41   26.46
   0 -33   2   20.24   25.46
   1   0  -8   18.95   17.80
   1   0  -7   28.59   20.79
  -1   0   6   68.82   24.59
   1   0  -6   86.08   22.07
   1   0  -5    4.54    6.12
  -1   0   5    4.14    7.18
   1   0  -5    8.88    6.20
   1   0  -4 1968.69   65.17
  -1   0   4 1951.76   47.67
   1   0  -4 2002.24   54.08
   1   0  -3   10.28   11.53
  -1   0   3    1.07    7.88
   1   0  -3    6.24   36.48
  -1   0   3   25.39   29.40
   1   0  -244097.27  178.56
  -1   0   244867.99  182.00
   1   0  -1    6.57    4.92
  -1   0   1   13.71    4.81
  -1   0   1    8.96    2.31
   1   0  -1    5.95    1.81
   1   0  -1    5.72    3.76
  -1   0   1    9.06    3.37
   1   0   1   13.65    6.46
  -1   0  -1    1.15    3.18
  -1   0  -1    5.81    7.95
   1   0   1   13.39    7.26
   1   0   225475.88  164.22
   1   0   3   13.11   12.80
  -1   0  -4  740.38   44.72
  -1   0  -5   17.83   17.30
  -1   0  -6 1855.12   82.45
  -1   0  -7   41.62   30.96
  -1   0  -8  241.95   47.39
  -1   0  -9   19.63   24.22
   1   1  -8  296.20   39.90
   1  -1  -8  276.62   33.53
   1   1  -7   63.23   25.07
   1  -1  -7   75.13   26.95
  -1   1   6    1.05    4.50
   1   1  -6   39.12   17.14
  -1  -1   6    9.99    6.81
   1  -1  -6   14.01   13.70
   1   1  -5  109.24   18.36
  -1   1   5   97.81   11.99
  -1  -1   5   92.33   19.99
   1  -1  -5  112.70   18.58
   1  -1  -5  104.29   35.40
   1   1  -4 1612.47   44.77
   1   1  -4 1590.31   46.94
   1   1  -4 1643.27   60.07
  -1   1   4 1582.31   41.18
   1  -1  -4 1601.49   46.04
   1  -1  -4 1658.18   48.35
  -1  -1   4 1561.99   46.46
  -1   1   328176.92  271.51
   1   1  -328732.18  219.49
   1  -1  -328292.15  249.71
  -1  -1   328695.16  143.44
   1  -1  -328655.26  170.41
   1   1  -2 8956.99   84.09
  -1   1   2 9226.61   73.87
   1   1  -2 9026.34   87.38
  -1   1   2 8768.95   81.89
  -1   1   2 9217.04   46.03
  -1  -1   2 9057.75   85.19
   1  -1  -2 9155.42   80.60
   1  -1  -2 9215.46   78.20
  -1  -1   2 9065.78   79.77
   1   1  -1 1841.42   35.44
  -1   1   1 1857.23   31.86
  -1   1   1 1844.05   23.45
   1   1  -1 1862.36   28.55
   1   1  -1 1886.57   19.57
  -1  -1   1 1886.21   33.94
   1  -1  -1 1885.24   33.17
   1  -1  -1 1870.03   24.62
  -1  -1   1 1889.62   27.87
  -1   1  -1 6195.68   45.18
  -1   1  -1 5917.02   69.30
  -1  -1  -1 6178.26   49.12
   1  -1   1 6201.27   47.40
   1  -1   1 6154.61   67.84
   1   1   2   63.79   12.73
  -1   1  -2   58.42    4.34
  -1   1  -2   73.03   16.89
  -1  -1  -2   85.60   20.26
  -1  -1  -2   70.58    7.07
   1  -1   2   60.13   12.53
  -1   1  -3 2821.91   70.70
   1   1   3 2845.16   66.53
  -1  -1  -3 3080.36   31.42
  -1  -1  -3 2759.44   68.80
   1  -1   3 2907.71   67.08
  -1   1  -4   71.29   15.53
  -1  -1  -4  115.52   21.91
  -1   1  -5   65.89   26.03
  -1  -1  -5   51.49   21.33
  -1   1  -6   67.86   35.72
  -1  -1  -6   39.13   29.10
  -1   1  -7  637.65   64.34
  -1  -1  -7  635.02   68.55
  -1   1  -8  145.48   37.05
  -1  -1  -8  205.07   43.51
  -1   1  -9   16.28   24.66
  -1  -1  -9   19.52   24.10
   1   2  -8   28.91   21.81
   1  -2  -8   25.25   22.32
   1   2  -7 4608.71  107.60
   1  -2  -7 4703.59  150.38
   1   2  -6  492.10   39.71
  -1   2   6  389.20   21.27
  -1  -2   6  420.28   20.97
   1  -2  -6  451.39   38.06
   1  -2  -6  397.34   29.24
   1   2  -5  357.49   27.04
  -1   2   5  293.84   21.89
  -1   2   5  314.74   20.14
   1  -2  -5  283.55   24.36
   1  -2  -5  331.96   24.10
  -1  -2   5  324.23   19.47
   1   2  -4  287.18   20.72
   1   2  -4  210.72   20.47
  -1   2   4  261.17   15.04
   1  -2  -4  291.95   19.78
   1  -2  -4  279.32   18.35
  -1  -2   4  241.76   15.95
  -1   2   3 5523.01  107.72
  -1   2   3 5752.50   73.04
  -1   2   3 5738.05   68.25
   1   2  -3 5753.76  112.88
  -1  -2   3 5863.00   84.32
  -1  -2   3 5742.45   92.11
  -1   2   2 4081.89   49.21
   1   2  -2 3964.19   63.25
  -1   2   2 4146.68   49.66
  -1   2   2 4179.44   35.56
  -1  -2   2 4173.41   54.50
   1  -2  -2 4149.36   54.64
   1  -2  -2 4165.29   50.56
  -1  -2   2 4173.80   56.15
   1   2  -114908.82   65.23
  -1   2   114641.51   86.81
  -1   2   114889.06   60.81
  -1  -2   114668.39   96.41
  -1  -2   114995.59   80.13
  -1  -2   114821.13   64.34
  -1   2   0   99.46    7.51
   1   2   0   93.13    7.57
   1  -2   0   89.42   10.40
  -1  -2   0   89.68    8.51
   1   2   1 1592.39   37.87
  -1   2  -1 1580.57   23.05
  -1   2  -1 1515.70   38.78
   1  -2   1 1503.69   24.93
   1   2   2 3860.55   67.88
  -1   2  -2 3875.03   70.70
   1  -2   2 4015.65   34.75
  -1  -2  -2 3674.34   69.02
  -1   2  -3  258.85   27.10
   1   2   3  267.62   23.57
  -1  -2  -3  204.61   20.98
  -1   2  -4 1050.00   49.60
  -1  -2  -4 1015.17   51.58
  -1   2  -5   15.60   21.26
  -1  -2  -5   12.06   16.54
  -1   2  -6   72.50   35.64
  -1  -2  -6   51.18   27.63
  -1   2  -7 1300.50   89.83
  -1  -2  -7 1322.24   92.64
  -1   2  -8  123.60   42.34
  -1  -2  -8  100.64   41.52
  -1   2  -9  282.28   48.74
  -1  -2  -9  335.24  138.39
   1   3  -8  835.10   57.37
   1  -3  -8  775.34   54.88
   1   3  -7   -0.24   13.12
   1  -3  -7   16.94   25.10
   1   3  -6 1241.18   59.19
   1  -3  -6 1216.46   63.12
   1  -3  -6 1219.45   70.95
  -1  -3   6 1196.60   44.81
   1   3  -5 2097.04   69.01
  -1   3   5 2068.18   65.62
  -1   3   5 2050.44   54.05
   1  -3  -5 2149.01   92.61
   1  -3  -5 2128.48   71.78
  -1  -3   5 1954.98   60.62
  -1   3   4   83.51   12.39
   1   3  -4   82.56   13.64
  -1   3   4   65.11    8.34
   1   3  -4   91.72   40.28
   1  -3  -4   75.10   17.36
   1  -3  -4   79.83   11.33
  -1  -3   4   61.73    9.07
   1   3  -3 2798.48   63.51
  -1   3   3 2726.48   55.32
  -1   3   3 2769.18   56.09
  -1   3   3 2884.85   48.16
  -1  -3   3 2814.06   62.09
   1  -3  -3 2811.52   54.14
  -1  -3   3 2953.64   62.80
  -1   3   2    2.46    7.52
   1   3  -2   -0.97    9.17
  -1   3   2   15.29    6.59
  -1   3   2   -0.23    3.53
  -1  -3   2   12.84    6.95
   1  -3  -2    9.86    7.55
  -1  -3   2    8.92   11.99
  -1   3   1 3102.82   26.66
  -1   3   1 3207.72   42.86
   1   3  -1 3111.32   42.88
   1   3  -1 2921.45   37.19
   1  -3  -1 2930.96   42.00
  -1  -3   1 2977.46   41.97
  -1   3   0  197.50   10.23
   1   3   0  208.29   13.23
   1  -3   0  191.46   13.10
  -1  -3   0  194.14   12.10
  -1   3  -1  497.46   13.79
   1   3   1  543.02   24.49
   1  -3   1  500.93   17.08
  -1  -3  -1  470.74   26.82
   1  -3   241585.77  117.76
   1   3   3 4550.23   88.61
  -1   3  -3 4531.85   89.85
   1  -3   3 4736.37   44.02
  -1  -3  -3 4390.60   88.92
  -1   3  -4   47.40   18.49
  -1  -3  -4   57.10   19.01
  -1  -3  -4   43.85    4.68
  -1   3  -5   81.86   31.20
  -1  -3  -5   66.00   22.24
  -1   3  -6  916.71   74.06
  -1  -3  -6  891.28   64.71
  -1   3  -7  104.76   34.22
  -1  -3  -7  196.10   40.45
  -1   3  -8  457.48   55.67
  -1  -3  -8  368.52   53.46
  -1   3  -9    7.33   18.10
   1   4  -8   35.27   23.43
   1  -4  -8    7.35    9.27
   1   4  -7    9.48   11.82
   1  -4  -7    0.67   14.52
  -1   4   6 1043.55   50.23
   1   4  -6 1141.61   62.83
   1  -4  -6  971.87   52.13
  -1  -4   6  968.10   38.03
   1  -4  -6  945.51   48.73
   1   4  -5  902.99   43.07
  -1   4   5  818.55   40.24
  -1   4   5  870.46   35.31
   1   4  -5  906.16   54.03
   1  -4  -5  923.54   46.33
  -1  -4   5  867.50   35.29
   1  -4  -5  925.82   40.67
  -1   4   4  112.03   14.11
   1   4  -4   90.10   12.99
  -1   4   4  110.14   10.84
  -1   4   4  109.58   14.34
   1   4  -4  106.54   16.22
   1  -4  -4  114.16   15.39
  -1  -4   4  121.62   16.35
   1  -4  -4  105.92   28.48
  -1   4   3 1521.50   43.61
   1   4  -3 1421.59   82.26
  -1   4   3 1564.07   37.54
  -1   4   3 1567.95   37.53
  -1  -4   3 1557.61   45.00
   1  -4  -3 1529.40   49.02
  -1  -4   3 1565.82   46.59
  -1   4   2  803.07   27.10
  -1   4   2  771.71   23.42
  -1   4   2  823.50   22.96
   1  -4  -2  784.24   29.10
  -1  -4   2  792.96   27.37
   1  -4  -2  877.24   23.71
   1   4  -148585.11  157.63
   1  -4  -148446.34  169.97
  -1  -4   148657.29  160.66
  -1  -4   148825.09  158.37
  -1  -4   014923.56  101.67
   1   4   110702.85  102.07
  -1   4  -110792.86   63.98
   1  -4   110662.38   69.71
  -1   4  -2 8754.99  103.28
  -1  -4  -2 9164.25  108.88
   1  -4   2 9037.91   60.33
   1  -4   2 9045.03   94.02
   1   4   3  692.89   37.36
  -1   4  -3  611.72   34.23
   1  -4   3  694.00   17.58
  -1  -4  -3  675.58   37.45
  -1   4  -4   80.48   19.15
  -1  -4  -4   88.80   21.90
  -1   4  -5  169.77   31.93
  -1  -4  -5  166.56   29.11
  -1   4  -6 1609.83   84.15
  -1  -4  -6 1592.18   86.51
  -1   4  -7 1871.89   96.71
  -1  -4  -7 1769.61   89.55
  -1   4  -8   44.60   37.85
  -1  -4  -8    9.44   12.05
  -1   4  -9  119.65   38.58
  -1  -4  -9   14.82   36.32
   1   5  -8   15.56   19.60
   1   5  -7   77.43   27.96
   1  -5  -7   72.11   33.89
   1  -5  -7   56.55   27.48
  -1   5   6   29.01   13.57
   1   5  -6   38.68   19.86
   1  -5  -6   24.46   15.05
  -1  -5   6   15.69   13.28
   1  -5  -6   38.34   24.90
  -1   5   5   25.62   10.58
   1   5  -5   24.06   17.57
  -1   5   5   24.30   10.48
   1   5  -5   26.31   23.16
   1  -5  -5   23.07   15.21
   1  -5  -5   40.12   20.18
  -1  -5   5   12.66   13.87
  -1   5   4   20.74   16.83
  -1   5   4   27.93   12.09
  -1   5   4   34.55   12.11
   1  -5  -4   26.41   12.45
  -1  -5   4   19.07   17.55
  -1   5   319698.13  196.78
  -1   5   319804.90  180.57
  -1   5   319336.12  177.14
   1  -5  -319503.38  184.19
  -1  -5   319745.68  200.59
  -1  -5   319032.12  193.72
   1   5  -235117.38  177.11
   1   5  -235076.46  161.94
  -1  -5   234893.75  173.38
   1  -5  -235350.57  153.75
  -1   5   115260.65   48.37
  -1   5   115474.68  103.46
  -1   5   115222.79   86.49
   1  -5  -115485.78  107.95
  -1  -5   115504.30   97.79
  -1   5   0  549.13   17.47
   1   5   0  499.49   24.75
   1  -5   0  576.97   19.62
  -1  -5   0  499.63   22.48
   1  -5   0  547.65   10.41
  -1   5  -1  128.84    9.22
   1   5   1  117.31   15.59
   1  -5   1  117.53   12.10
  -1  -5  -1  114.61   14.10
   1  -5   1  127.81    8.80
   1   5   2  431.93   27.00
  -1  -5  -2  385.27   40.64
   1  -5   2  395.55   17.27
   1  -5   2  388.93   19.92
   1   5   3 7293.47  154.63
  -1   5  -3 7191.13  150.32
   1  -5   3 7588.86  124.68
  -1  -5  -3 7435.09  157.34
  -1   5  -4 9656.58  187.31
  -1  -5  -4 9805.09  176.10
  -1   5  -5  160.87   30.41
  -1  -5  -5  172.26   29.31
  -1   5  -6  104.81   43.15
  -1  -5  -6   56.12   33.85
  -1   5  -7  233.15   44.05
  -1  -5  -7  166.59   94.94
  -1   5  -8   24.56   30.40
  -1  -5  -8    3.12   16.11
  -1   5  -9  270.23   49.54
  -1  -5  -9  210.69  136.79
   1   6  -8   36.18   20.07
   1   6  -7   58.53   20.24
   1  -6  -7   57.22   33.00
   1  -6  -7   31.87   30.29
  -1   6   6    6.76   12.63
   1   6  -6   24.45   17.66
   1  -6  -6   14.42   18.54
  -1  -6   6    5.37    8.88
   1  -6  -6    6.58    9.26
   1   6  -5   65.60   37.90
   1   6  -5   94.52   19.52
  -1   6   5   81.98   15.69
   1  -6  -5   96.77   17.33
  -1  -6   5   85.71   17.89
  -1   6   410079.27  149.89
  -1   6   410087.51  179.16
  -1   6   410171.24  146.04
   1   6  -4 9506.02  193.47
   1  -6  -4 9923.50  157.91
   1  -6  -4 9878.90  155.66
  -1  -6   410028.05  153.04
   1   6  -3 3799.01   86.63
  -1   6   3 3715.93   60.19
  -1   6   3 3718.04   74.27
  -1   6   3 3755.40   68.76
   1  -6  -3 3564.72   83.07
   1   6  -2 1217.43   53.62
  -1   6   2 1267.13   34.69
  -1   6   2 1251.13   37.04
  -1   6   2 1299.85   33.39
   1  -6  -2 1268.43   41.76
   1  -6  -2 1221.29   35.67
  -1   6   1 7080.77   67.71
   1   6  -1 6913.13   72.40
   1  -6  -1 6707.34   70.27
  -1  -6   1 6778.06   69.46
   1   6   0 3666.31   57.55
  -1   6   0 3608.68   45.11
   1  -6   0 3450.36   49.89
   1  -6   0 3632.54   27.69
   1   6   1  375.50   30.20
  -1  -6  -1  366.56   29.36
   1  -6   1  379.91   17.15
   1  -6   1  402.02   19.26
   1   6   2   75.00   13.86
  -1  -6  -2   84.48   17.27
   1  -6   2   75.00   16.56
   1  -6   2   79.67    9.71
   1   6   3  299.38   26.03
  -1   6  -3  300.27   30.01
   1  -6   3  271.55   23.55
  -1  -6  -3  309.00   26.08
  -1   6  -4  409.19   39.77
   1  -6   4  433.20   16.69
  -1  -6  -4  379.54   72.16
  -1  -6  -4  377.98   18.45
  -1   6  -5   57.60   30.49
  -1  -6  -5    9.37   33.91
  -1   6  -6 2349.26  102.14
  -1  -6  -6 2085.73  139.25
  -1  -6  -6 2289.94   38.98
  -1   6  -7   53.66   30.55
  -1  -6  -7   80.52   44.06
  -1   6  -8   47.22   28.06
  -1  -6  -8   34.30   55.38
  -1   6  -9   19.86   26.78
  -1  -6  -9   14.31   14.85
   1   7  -8   53.20   27.79
   1  -7  -8    9.11   15.38
   1   7  -7  713.24   58.08
   1  -7  -7  599.70   49.42
   1   7  -6  576.70   90.59
   1  -7  -6  679.15   59.32
  -1  -7   6  630.93   36.93
   1   7  -5 1548.97   54.32
   1   7  -5 1638.92   64.52
  -1   7   5 1574.00   52.52
   1  -7  -5 1490.53   56.72
  -1  -7   5 1383.60   57.00
   1  -7  -5 1493.32   48.46
  -1   7   4  690.16   33.89
  -1   7   4  786.66   39.69
  -1   7   4  743.87   31.49
   1   7  -4  786.18   78.65
   1  -7  -4  745.07   43.47
   1  -7  -4  753.63   37.94
  -1  -7   4  752.21   35.52
   1   7  -3  199.84   32.97
  -1   7   3  196.77   15.88
  -1   7   3  205.26   33.19
  -1   7   3  226.32   18.11
   1  -7  -3  214.70   23.68
  -1   7   224011.84  149.65
   1   7  -223892.03  159.33
   1  -7  -223986.80  148.52
  -1  -7   224126.81  152.31
  -1   7   1 7793.18   77.93
   1   7  -1 7922.34   83.25
  -1  -7   1 7933.14   81.22
   1   7   0  755.60   29.33
  -1   7   0  766.09   22.67
  -1   7   0  703.96   15.57
   1  -7   0  712.91   26.02
   1  -7   0  689.42   13.48
  -1  -7   0  672.01   29.63
   1   7   1 1487.95   43.59
  -1  -7  -1 1584.23   63.23
   1  -7   1 1706.56   34.27
   1  -7   1 1628.49   33.29
   1   7   2 9234.49  133.19
  -1  -7  -2 9145.34  141.50
   1  -7   2 9145.21   93.71
   1  -7   2 9280.38  115.33
   1  -7   3 8856.09  154.41
  -1  -7  -3 8670.72  206.88
  -1   7  -4  285.46   33.05
   1  -7   4  222.54   12.52
  -1  -7  -4  244.91   31.87
  -1  -7  -4  196.23   25.18
  -1   7  -5 1818.09   99.99
   1  -7   5 1947.30   36.53
  -1  -7  -5 1891.06  127.10
  -1  -7  -5 1900.16   39.91
  -1   7  -6 2901.63  114.77
  -1  -7  -6 2971.05  175.49
  -1   7  -7  128.47   44.53
  -1  -7  -7   98.33   77.85
  -1   7  -8   74.81   41.88
  -1  -7  -8   -1.45   25.27
   1   8  -8   22.20   19.75
   1  -8  -8   41.99   25.76
   1   8  -7 2630.59  136.67
   1  -8  -7 2366.59  149.58
   1  -8  -7 2324.65  122.84
   1   8  -6   41.79   22.21
  -1  -8   6   26.96   13.71
   1  -8  -6   23.08   17.41
   1  -8  -6   64.12   20.08
   1   8  -5   43.82   37.22
  -1   8   5   71.14   18.11
   1  -8  -5   45.61   26.30
   1  -8  -5   52.42   15.33
  -1  -8   5   45.23   28.78
  -1   8   4    8.24    9.62
  -1   8   4   24.26   11.20
   1   8  -4    5.24   14.01
   1  -8  -4   21.61    9.68
   1   8  -3 3094.07   94.26
  -1   8   3 3168.67   88.30
   1  -8  -3 3006.43   74.30
  -1   8   2 3038.34   60.71
  -1   8   2 2988.48   56.43
   1  -8  -2 2846.99   58.14
  -1  -8   2 2918.24   59.07
  -1   8   1   18.01    7.91
  -1   8   1   15.45    7.85
   1   8  -1   23.76   20.13
   1  -8  -1   38.50   14.80
  -1   8   0 3250.25   31.47
   1   8   0 3299.06   61.87
   1  -8   0 3089.21   49.40
   1  -8   0 3227.47   29.73
  -1  -8   0 3340.88   60.01
   1   8   1 4873.08   85.92
  -1   8  -1 5198.59   60.00
   1  -8   1 4925.67   64.28
  -1  -8  -1 4919.55   80.84
   1  -8   1 5058.89   57.84
   1   8   2  689.92   38.03
  -1  -8  -2  683.03   35.55
   1  -8   2  646.51   26.06
   1  -8   2  713.12   27.94
   1  -8   3 2507.52   56.88
  -1  -8  -3 2343.66   85.83
  -1   8  -4  336.49   35.39
   1  -8   4  294.16   15.95
  -1  -8  -4  325.53   32.75
  -1  -8  -4  296.61   22.38
  -1   8  -5   15.29   20.57
   1  -8   5    4.54    9.20
  -1  -8  -5   23.61   25.59
  -1  -8  -5   15.92   10.25
  -1   8  -6   59.53   40.72
  -1  -8  -6   49.42   37.57
  -1   8  -7  585.40   60.21
  -1  -8  -7  545.99   52.11
  -1   8  -8   27.26   28.95
  -1  -8  -8    7.92   25.27
   1   9  -8  638.81   56.24
   1  -9  -8  574.03   80.73
   1   9  -7   37.20   25.51
   1  -9  -7   11.35   19.09
   1  -9  -7   40.99   21.86
   1   9  -6   84.78   30.51
   1   9  -6   76.74   27.25
   1  -9  -6   73.50   58.61
   1  -9  -6   81.57   21.80
  -1  -9   6   69.73   46.26
  -1   9   5   22.79   12.08
   1   9  -5   27.64    9.66
  -1  -9   5   26.27   16.07
   1  -9  -5   19.54   11.77
  -1   9   4  865.67   36.66
  -1   9   4  870.58   41.77
   1   9  -4  846.83   44.76
   1  -9  -4  877.55   41.68
   1  -9  -4  767.77   36.14
   1   9  -3   55.23   21.59
  -1   9   3   50.18   25.96
   1  -9  -3   31.94   40.03
   1  -9  -3   62.35   27.06
   1   9  -2 5078.91   86.85
  -1  -9   2 5269.31   83.57
   1  -9  -2 5437.86   88.02
  -1   9   1 3738.21   68.72
   1   9  -1 3753.21   64.62
   1  -9  -1 3802.12   61.95
  -1  -9   1 3698.54   61.83
  -1   9   0 3783.03   37.14
   1   9   0 3745.50   67.67
   1  -9   0 3797.56   59.14
  -1  -9   0 3443.07   68.37
  -1   9  -1 2060.84   38.88
   1   9   1 2096.46   61.90
  -1  -9  -1 2067.08   54.72
   1   9   2 5247.82  103.66
  -1  -9  -2 5468.19  115.69
   1  -9   2 5443.93   80.96
   1  -9   3  299.23   33.60
  -1  -9  -3  279.93   44.84
   1  -9   4 1799.36   55.38
  -1  -9  -4 1884.11   56.76
  -1  -9  -4 1834.35   83.25
  -1   9  -5  734.73   58.54
   1  -9   5  799.65   34.25
  -1  -9  -5  793.72   84.69
  -1  -9  -5  806.55   41.23
  -1   9  -6  516.86   50.01
  -1  -9  -6  511.55   76.37
  -1  -9  -6  458.96   29.30
  -1   9  -7   75.24   41.05
  -1  -9  -7   18.75   20.91
  -1   9  -8  261.52   51.06
   1  10  -8   39.19   30.94
   1  10  -7  941.88   66.10
   1 -10  -7  972.80   48.44
   1  10  -6 1549.07   68.28
   1 -10  -6 1544.71   84.42
   1  10  -5 2348.31  113.34
   1 -10  -5 2330.04   65.67
  -1 -10   5 2316.11   72.01
   1 -10  -5 2221.52   74.32
  -1  10   4 1904.01   69.03
   1 -10  -4 1819.28   67.07
   1 -10  -4 1796.06   65.14
  -1  10   3 1000.59   44.23
   1  10  -3 1088.15   44.62
  -1  10   2 3582.73   71.48
   1  10  -2 3546.96  124.63
   1  10  -2 3489.81   75.41
  -1 -10   2 3500.81   68.20
   1 -10  -2 3464.47   80.06
  -1  10   1 3759.78   84.27
   1  10  -1 3621.72   74.74
   1  10  -1 3670.68   75.90
   1 -10  -1 3761.22   69.42
  -1  10   0 4097.49   50.21
   1  10   0 4071.25   81.67
   1 -10   0 4194.81   85.57
  -1 -10   0 4036.57   79.67
   1  10   1   74.24   28.78
  -1  10  -1  128.20   40.42
  -1 -10  -1   90.24   41.68
  -1  10  -2 5882.57  138.96
  -1 -10  -2 6136.31  149.00
   1 -10   3 1368.19   40.66
  -1 -10  -3 1142.76   73.08
   1 -10   4  312.41   19.96
  -1 -10  -4  303.04   22.95
  -1 -10  -4  300.51   79.55
  -1  10  -5   68.34   27.98
   1 -10   5   48.51    9.89
  -1 -10  -5   48.82   32.00
  -1 -10  -5   54.28   23.70
  -1  10  -6  169.59   33.70
   1 -10   6  159.65   11.69
  -1 -10  -6  160.82   62.89
  -1 -10  -6  163.78   17.60
  -1  10  -7   63.89   28.11
  -1 -10  -7   75.59   63.10
  -1  10  -8   62.23   34.53
  -1 -10  -8   11.32   29.09
   1  11  -8  158.78   37.94
   1 -11  -8  138.03   61.45
   1  11  -7   68.67   26.27
   1 -11  -7   14.92   17.05
   1 -11  -7   18.55   13.55
   1  11  -6 2063.11  134.78
   1 -11  -6 2356.30   78.00
   1 -11  -6 2150.17  115.69
   1  11  -5  360.54   72.52
   1 -11  -5  343.10   31.63
   1 -11  -5  320.82   50.99
   1  11  -4 1787.22   89.22
  -1  11   4 1743.78   70.29
   1 -11  -4 1784.74   65.83
   1 -11  -4 1803.23   73.70
   1  11  -315094.65  251.19
  -1  11   314781.31  262.98
   1 -11  -314896.44  207.98
  -1  11   2 4409.94  102.10
   1  11  -2 4672.66  108.07
   1 -11  -2 4345.63  105.63
   1  11  -1 9265.47  129.96
  -1  11   1 9515.84  131.35
   1 -11  -1 9330.66  123.04
   1  11   0 1262.62   44.42
   1 -11   0 1224.68   39.57
  -1 -11   0 1214.96   44.27
  -1  11  -1  318.77   26.58
   1 -11   1  323.80   18.54
  -1 -11  -1  277.26   43.67
  -1  11  -2 8431.70  170.74
  -1 -11  -2 8309.90  189.19
   1 -11   3  834.37   34.05
  -1 -11  -3  872.35   49.73
   1 -11   4   37.07   17.90
  -1 -11  -4   20.08   21.36
  -1  11  -5    6.94   18.28
   1 -11   5    5.08    5.06
  -1 -11  -5   11.65   25.71
  -1 -11  -5    7.53    8.52
  -1  11  -6   26.48   19.76
   1 -11   6   11.51   15.64
  -1 -11  -6   30.18   29.77
  -1 -11  -6   26.01   10.19
  -1  11  -7  764.26   64.54
  -1 -11  -7  837.04   83.95
  -1 -11  -8   46.30   70.62
   1  12  -8  109.01   33.35
   1 -12  -8   57.92   38.23
   1 -12  -7   36.58   25.76
   1 -12  -7    8.45    8.66
   1 -12  -6   29.67   21.86
   1 -12  -6   37.91   23.87
   1  12  -5    4.41   11.14
   1 -12  -5   29.95   24.30
   1 -12  -5   -0.18   11.12
   1  12  -4  276.59   45.37
   1 -12  -4  339.31   62.87
   1 -12  -4  368.30   28.38
  -1  12   3  142.48   75.28
   1  12  -3  177.13   56.55
   1 -12  -3  131.01   27.15
   1  12  -2 7416.51  177.09
  -1  12   2 7283.21  154.79
   1  12  -1   56.79   21.97
  -1  12   1   77.21   37.80
  -1 -12   1   22.26   15.43
  -1  12   0   38.01   20.69
  -1  12   0   25.38   11.68
  -1 -12   0   37.33   13.20
  -1  12  -1 2179.98   55.80
   1 -12   1 2205.64   61.65
   1 -12   1 2132.13   52.49
  -1 -12  -1 2041.87   71.03
  -1  12  -2 7622.85  168.35
   1 -12   2 7777.59  199.56
   1 -12   2 8161.62  156.51
   1 -12   3 1090.52   36.86
  -1 -12  -3 1093.69   53.12
  -1 -12  -4  865.12   57.35
  -1  12  -5  128.12   28.63
   1 -12   5   70.40   20.48
  -1 -12  -5   82.61   60.83
  -1 -12  -5   92.64   20.72
  -1  12  -6   12.64   16.84
  -1 -12  -6    1.20    6.81
  -1 -12  -6   12.05   14.07
   1 -12   6   13.30    8.94
  -1  12  -7  427.46   55.62
  -1 -12  -7  393.26   58.38
  -1 -12  -8  256.42  104.79
   1  13  -8  411.29   52.36
   1 -13  -7  173.09   28.76
   1 -13  -7  123.39   75.99
   1  13  -6   31.50   34.60
   1 -13  -6   63.73   23.84
   1 -13  -6   36.01   21.64
   1  13  -5   38.90   14.80
   1 -13  -5   59.44   24.62
   1 -13  -5   47.45   24.88
   1  13  -4  693.40   57.41
   1 -13  -4  787.87   45.44
   1 -13  -4  668.09   49.22
   1  13  -3 1168.54   86.69
   1 -13  -3 1235.21   53.88
  -1  13   1 1564.79   36.11
   1  13  -1 1533.25   49.94
   1 -13  -1 1397.50   48.89
  -1 -13   1 1538.08   55.10
  -1  13   0 1470.16   37.90
  -1 -13   0 1450.38   60.91
  -1  13  -1  282.99   32.04
   1 -13   1  263.82   18.11
  -1 -13  -1  267.85   47.27
  -1  13  -2 8038.37  154.43
   1 -13   2 7583.23  123.26
  -1 -13  -2 7833.50  161.67
  -1  13  -3 1505.44   67.97
  -1 -13  -3 1509.53   86.62
   1 -13   3 1592.10   53.60
  -1 -13  -4   17.04   27.84
   1 -13   5  303.80   34.11
  -1 -13  -5  323.78   25.85
  -1 -13  -5  355.22   71.10
  -1  13  -6  185.01   34.75
   1 -13   6  147.63   16.40
  -1 -13  -6  144.08   56.61
  -1 -13  -6  140.38   17.18
  -1  13  -7   38.10   31.12
  -1 -13  -7   19.13   20.92
  -1  13  -8  194.96   43.96
  -1 -13  -8  168.73   82.96
   1  14  -8   33.69   26.43
   1 -14  -8    6.87   14.52
   1  14  -7  991.30   68.01
   1 -14  -7  962.71   57.42
   1 -14  -7  873.23   75.63
   1  14  -6  309.28   38.02
   1 -14  -6  400.87   42.16
   1 -14  -6  391.54   49.89
   1  14  -5  230.07   77.89
   1 -14  -5  163.71   61.24
   1 -14  -5  168.15   30.33
   1  14  -4    3.91   18.25
   1 -14  -4   42.25   20.09
   1 -14  -4   -1.27   12.84
   1 -14  -3 1067.67   55.26
   1 -14  -3  995.39   54.95
   1 -14  -2   29.82   27.35
   1  14  -1   25.81   16.79
  -1  14   0 2140.92   49.65
   1 -14   0 2001.51   60.15
  -1 -14   0 1979.11   71.49
  -1  14  -1 8838.15  163.89
   1 -14   1 8978.03  157.56
  -1 -14  -1 8818.89  201.87
  -1  14  -2  115.20   41.40
   1 -14   2  146.39   36.78
   1 -14   2  138.63   18.39
  -1 -14  -2  149.53   76.38
  -1  14  -3   87.88   43.23
   1 -14   3   18.81   11.42
   1 -14   4   10.39   11.21
  -1 -14  -4    3.44   17.34
   1 -14   5  940.33   39.80
  -1 -14  -5  902.05   42.97
  -1 -14  -5  905.01   62.29
  -1  14  -6   18.97   17.16
   1 -14   6   24.46   11.19
  -1 -14  -6   40.70   25.09
  -1 -14  -6   22.07   20.00
  -1  14  -7  212.78   53.56
  -1 -14  -7  279.60   87.34
  -1  14  -8   31.90   29.35
  -1 -14  -8    0.40   17.05
   1  15  -8  100.97   30.80
   1  15  -7  406.09   50.97
   1 -15  -7  377.16   44.28
   1 -15  -7  302.13   80.33
   1  15  -6 1250.58  111.80
   1 -15  -6 1258.43   80.63
   1 -15  -6 1360.96   92.34
   1  15  -5  390.52  161.73
   1 -15  -5  437.23   45.88
   1 -15  -5  334.63   31.87
   1 -15  -4 1402.98   65.74
   1 -15  -4 1298.67   67.10
   1  15  -3 1758.97   81.93
   1 -15  -3 1685.66   94.27
   1 -15  -3 2010.12   74.84
   1  15  -1  168.78   22.10
  -1  15   1  160.84   11.48
  -1  15   0   51.76   10.94
  -1 -15   0   47.27   14.91
  -1  15  -1  154.24   18.66
   1 -15   1  169.08   15.99
  -1 -15  -1  157.05   74.64
  -1  15  -2  911.11   64.65
   1 -15   2  864.02   46.51
  -1  15  -3 2102.85   84.88
   1 -15   3 2090.66   88.10
  -1 -15  -3 2028.53   89.16
   1 -15   4  767.22   41.91
  -1 -15  -4  790.27   62.18
   1 -15   5  518.46   29.57
  -1 -15  -5  590.99   34.92
  -1 -15  -5  587.12   56.27
   1 -15   6   44.77   26.93
  -1 -15  -6   67.85   23.76
  -1 -15  -6   88.21   46.25
  -1  15  -7   98.66   43.91
  -1 -15  -7    8.05   16.29
  -1  15  -8  125.59   46.09
  -1 -15  -8   57.79   82.99
   1  16  -8   33.30   28.58
   1  16  -7   28.09   45.82
   1 -16  -7   39.02   30.61
   1 -16  -7    4.10   26.25
   1 -16  -6   25.42   23.89
   1 -16  -5  274.73   49.33
   1 -16  -5  268.07   81.33
   1  16  -4  452.91   79.52
   1 -16  -4  415.03   40.36
   1 -16  -4  441.10   48.48
   1  16  -3  727.23   85.07
   1 -16  -3  713.15   46.66
   1 -16  -3  828.50   46.51
  -1  16   1  933.49   26.57
   1  16  -1  902.13   42.02
   1 -16  -1  711.66   38.32
  -1  16   0 1491.63   38.39
  -1 -16   0 1394.73   65.90
  -1  16  -1 1101.29   40.73
   1 -16   1  985.01   42.76
   1 -16   1 1006.17   33.20
  -1 -16  -1  961.55   57.35
  -1  16  -2 4864.76  156.75
  -1 -16  -2 5177.10  166.72
  -1  16  -3  923.53   84.55
   1 -16   3  890.94   38.92
  -1 -16  -3  883.89   63.86
   1 -16   4  542.41   36.38
  -1 -16  -4  540.82   50.54
   1 -16   5  123.45   19.84
  -1 -16  -5  111.24   23.13
  -1 -16  -5  127.67   31.57
  -1 -16  -6  611.76   37.05
  -1 -16  -6  600.91   66.26
  -1  16  -7   24.52   27.10
  -1 -16  -7   51.40   25.54
  -1  16  -8   83.64   43.29
  -1 -16  -8  121.98   35.15
   1  17  -8  105.93   34.71
   1 -17  -7  444.96   53.52
   1 -17  -7  270.57   66.66
   1 -17  -6  185.31   31.35
   1 -17  -6  166.69   95.45
   1  17  -5 2999.79  165.59
   1 -17  -5 3377.02  116.57
   1 -17  -5 3190.80  144.64
   1 -17  -4   90.41   38.62
   1 -17  -4   92.50   44.59
   1  17  -3 2779.12   96.43
   1 -17  -3 2926.52   86.24
   1  17  -2   54.72   26.96
   1 -17  -2   50.51   23.21
   1 -17  -1  839.96   91.99
  -1  17   0  178.86   15.86
   1 -17   0  232.68   25.56
  -1  17  -1  662.92   31.70
  -1 -17  -1  655.13   86.18
  -1  17  -2 1456.33  100.30
   1 -17   2 1394.44   51.35
  -1 -17  -2 1435.08   76.33
  -1  17  -3    6.24    8.44
   1 -17   3   -3.71   12.95
  -1 -17  -3   24.75   25.81
   1 -17   4  521.00   40.15
  -1 -17  -4  505.04   43.31
  -1 -17  -4  555.10   64.90
   1 -17   5  141.86   23.94
  -1 -17  -5  156.04   25.47
  -1 -17  -5  160.85   75.46
   1 -17   6    0.98    9.27
  -1 -17  -6    0.78   10.64
  -1  17  -7  354.99   58.82
   1  18  -8   19.54   24.23
   1  18  -7  250.75  128.77
   1 -18  -7  307.49   48.41
   1  18  -6  969.47   67.93
   1 -18  -6  920.39   58.69
   1 -18  -6  833.94   72.42
   1  18  -5  231.58   77.96
   1 -18  -5  252.84   80.01
   1  18  -4 3488.99  139.38
   1 -18  -4 3530.06  144.24
   1 -18  -4 3532.88  164.69
   1  18  -3  557.77   43.88
   1 -18  -3  534.87   45.98
   1  18  -2  107.99   26.02
   1 -18  -2   76.21   24.59
  -1  18   1 2539.49   65.08
   1 -18  -1 2260.20   80.56
   1  18   0 1016.14   45.62
  -1  18   0 1040.29   38.38
   1 -18   0  858.97   43.96
  -1 -18   0  947.58   83.99
  -1  18  -1  227.74   23.74
  -1 -18  -1  239.64   44.68
  -1  18  -2  393.21   41.59
   1 -18   2  368.87   35.37
   1 -18   3   28.59   17.78
  -1 -18  -3   10.12   24.12
   1 -18   4  986.17   55.89
  -1 -18  -4 1026.32   54.18
  -1 -18  -4  975.90   97.35
  -1 -18  -5   13.41   13.84
   1 -18   5   -5.33   10.61
  -1 -18  -5   -5.86   18.49
  -1 -18  -6   16.73   33.69
   1 -18   6   20.33   18.11
  -1 -18  -6    8.24   16.53
  -1  18  -7   52.11   30.60
  -1 -18  -7   41.27   43.07
   1  19  -7   85.04   62.32
   1 -19  -7  134.30   39.76
   1 -19  -7   95.29   75.86
   1  19  -6   -9.67   26.14
   1 -19  -6   18.77   20.62
   1 -19  -6   24.00   28.58
   1  19  -5   14.80   13.62
   1 -19  -5   17.28   17.96
   1 -19  -5   25.57   25.74
   1  19  -4   67.98   37.12
   1 -19  -4   73.29   30.67
   1  19  -3   25.32   32.90
   1 -19  -3    1.36   17.75
   1 -19  -3   43.05   22.76
   1 -19  -2 1394.51  113.47
   1 -19  -1    9.85   25.84
   1  19   0  218.73   21.99
  -1  19   0  167.74   17.51
   1 -19   0  172.21   89.00
  -1 -19   0  204.12   30.26
  -1  19  -1  208.59   30.39
  -1 -19  -1  258.38   47.41
  -1  19  -2 2864.49  115.35
   1 -19   2 2815.84  112.05
  -1 -19  -2 2630.51  152.68
  -1  19  -3   93.59   53.78
   1 -19   3   99.09   41.53
  -1 -19  -3  126.75   65.29
   1 -19   4 1411.39  108.74
  -1 -19  -4 1541.08   61.13
  -1 -19  -4 1579.67   86.40
   1 -19   5  332.35   32.67
  -1 -19  -5  324.86   35.00
  -1 -19  -5  275.28   46.05
  -1 -19  -6  257.84   28.63
  -1 -19  -6  278.59  138.45
   1  20  -7  332.49   84.17
   1 -20  -7  335.12   68.46
   1 -20  -7  786.85   88.43
   1  20  -6  263.78  106.54
   1 -20  -6  300.07   44.78
   1 -20  -6  229.90   44.52
   1  20  -5  592.45   65.55
   1 -20  -5  553.34   50.35
   1 -20  -5  582.81   51.40
   1  20  -4  320.46   56.60
   1 -20  -4  311.01   44.45
   1 -20  -4  353.98   39.48
   1  20  -3    5.14    7.10
   1 -20  -3   11.84   20.23
   1  20  -2    7.17   21.48
   1 -20  -2    7.99   20.36
   1  20  -1  443.76   36.27
  -1  20   1  375.46   25.62
   1 -20  -1  387.95   36.25
   1  20   0 1469.80   61.06
  -1  20   0 1398.13   73.87
   1 -20   0 1458.73   74.78
  -1 -20   0 1498.05   76.80
  -1  20  -1 2945.68  115.06
  -1 -20  -1 2779.39  174.47
  -1  20  -2    9.16   10.17
   1 -20   2    1.15   19.07
  -1 -20  -2   24.11   22.49
  -1  20  -3  238.14   48.81
   1 -20   3  193.45   40.23
  -1 -20  -3  143.32   72.65
   1 -20   4  264.13   44.35
  -1 -20  -4  194.97   32.80
  -1 -20  -4  167.82   72.05
   1 -20   5    6.14   12.46
  -1 -20  -5    6.77   14.75
  -1 -20  -5   22.06   23.44
  -1 -20  -6   63.72   23.25
  -1 -20  -6   41.26   36.07
  -1  20  -7  505.73   69.00
  -1 -20  -7  562.75   92.53
   1  21  -7   46.60   55.39
   1 -21  -7   39.91   44.19
   1  21  -6   45.27   27.87
   1 -21  -6   46.74   55.75
   1 -21  -6   33.86   15.59
   1  21  -5    6.34   16.87
   1 -21  -5   11.81   18.53
   1 -21  -5   12.83   27.22
   1  21  -4  277.05   93.39
   1 -21  -4  277.36   99.66
   1 -21  -4  288.93   36.23
   1  21  -3  176.25   58.90
   1 -21  -3  262.69   56.91
   1  21  -2   33.54   23.81
   1 -21  -2   30.32   21.94
   1 -21  -1   37.54   38.69
   1  21   0   13.18   11.86
   1 -21   0    1.67   23.52
  -1  21  -1   59.80   52.95
  -1  21  -2  271.33   36.70
  -1 -21  -2  273.80   39.75
  -1  21  -3  170.26   29.82
   1 -21   3  111.47   27.50
  -1 -21  -3  118.73   76.17
  -1  21  -4    8.52   19.35
  -1 -21  -4    3.53   15.31
   1 -21   4    5.43   10.42
  -1 -21  -4   14.07   20.41
   1 -21   5  274.63   28.70
  -1 -21  -5  333.20   41.15
  -1 -21  -5  260.69  143.35
  -1 -21  -6   95.87   25.73
  -1 -21  -6   58.99   48.34
  -1  21  -7  243.23   57.82
  -1 -21  -7  112.39   55.11
   1  22  -7   13.94   13.39
   1 -22  -7   21.83   24.04
   1 -22  -7   35.15   29.10
   1  22  -6    4.97   26.27
   1 -22  -6   31.77   20.92
   1 -22  -6   44.77   22.77
   1  22  -5   56.77   28.38
   1 -22  -5   26.96   21.09
   1 -22  -5   14.10   20.32
   1  22  -4  715.52   66.29
   1 -22  -4  793.85   68.49
   1 -22  -4  739.38   60.40
   1  22  -3  210.43  106.95
   1 -22  -3  257.24   57.42
  -1  22   2 1301.93   38.77
   1  22  -2 1177.93   66.28
   1 -22  -2 1265.27   63.47
  -1  22   1  897.51   33.51
   1 -22  -1  937.80   59.35
   1  22   0  388.71   47.68
  -1  22   0  350.80   54.56
   1 -22   0  270.73   29.61
  -1  22  -1 1833.95   71.57
  -1 -22  -1 1960.84   95.10
  -1  22  -2  981.16   55.79
  -1 -22  -2  978.64   75.20
  -1  22  -3  658.22   50.53
   1 -22   3  666.41   49.06
  -1 -22  -3  589.68   97.84
  -1  22  -4   21.33   24.01
  -1 -22  -4   22.80   20.78
   1 -22   4   18.77   16.08
  -1 -22  -4   16.18   16.76
  -1 -22  -5   71.01   28.87
   1 -22   5   82.81   22.49
  -1 -22  -5   35.97   40.91
  -1 -22  -6  743.22   56.44
  -1 -22  -6  751.79   96.93
   1  23  -7    4.39   18.27
   1 -23  -7   27.31   23.53
   1 -23  -7   18.20   29.45
   1  23  -6   45.09   22.63
   1 -23  -6   51.89   26.64
   1 -23  -6   82.48   60.19
   1  23  -5    6.72   26.07
   1 -23  -5   37.31   33.96
   1 -23  -5   24.70   26.72
   1  23  -4   16.86   12.73
   1 -23  -4   34.38   20.39
   1  23  -3  729.37   72.14
   1 -23  -3  815.36   63.85
  -1  23   2  615.11   29.87
   1  23  -2  629.98   49.93
   1 -23  -2  536.83   45.53
  -1  23   1  563.88   30.21
   1  23  -1  501.81   42.95
   1 -23  -1  463.88   44.90
   1  23   0   80.40   27.50
  -1  23   0   29.80   13.29
   1 -23   0   40.24   26.01
  -1  23  -1  256.57   40.11
  -1 -23  -1  257.44   81.27
  -1  23  -2  154.53   68.30
   1 -23   2  137.64   28.70
  -1  23  -3 1516.85  115.27
   1 -23   3 1649.26   93.32
  -1 -23  -3 1651.41  131.26
  -1  23  -4  256.43   33.15
  -1 -23  -4  254.35   29.90
   1 -23   4  307.15   34.02
  -1 -23  -4  261.49   71.76
   1 -23   5   62.38   21.76
  -1 -23  -5   49.04   37.67
  -1 -23  -5   52.67   36.18
  -1 -23  -6   26.41   13.37
  -1 -23  -6   16.27   29.34
   1  24  -6   38.81   47.83
   1 -24  -6   74.00   32.76
   1 -24  -6   27.45   34.30
   1  24  -5  121.28   78.54
   1 -24  -5  108.14   40.17
   1 -24  -5  134.88   34.61
   1  24  -4   41.48   29.25
   1 -24  -4   35.34   28.59
   1  24  -3    8.89   15.54
   1 -24  -3   -3.48   18.15
  -1  24   2   78.66   17.36
   1  24  -2   76.37   29.40
   1 -24  -2   21.11   22.74
   1  24  -1  104.35   26.48
   1 -24  -1  114.98   31.33
   1  24   0  659.61   45.72
  -1  24   0  637.53   62.37
   1 -24   0  685.13   60.61
  -1  24  -1  673.06   35.08
  -1 -24  -1  724.74   69.56
  -1  24  -2  734.10  121.50
   1 -24   2  589.32   56.47
  -1 -24  -2  630.03   84.83
  -1  24  -3   -5.31   15.68
   1 -24   3    8.89   15.76
  -1  24  -4   47.27   27.68
  -1 -24  -4   24.89   20.94
   1 -24   4   67.20   25.42
  -1 -24  -4   38.06   19.20
   1 -24   5    9.69   13.58
  -1 -24  -5   39.26   25.80
  -1 -24  -5   11.59   20.31
  -1 -24  -6    9.86   14.39
  -1 -24  -6   19.63   16.23
   1  25  -6  114.64   54.95
   1 -25  -6  149.92   31.42
   1 -25  -6  186.05   38.23
   1  25  -5   43.70   25.46
   1 -25  -5   40.47   29.77
   1  25  -4   12.60   23.97
   1 -25  -4   36.17   24.49
   1  25  -3   22.70   27.57
   1 -25  -3   51.90   32.02
  -1  25   2  583.61   36.53
   1  25  -2  545.14   54.59
   1 -25  -2  623.27   56.23
   1  25  -1   22.53   26.55
  -1  25   1   19.46   14.34
   1 -25  -1   -3.59   25.77
   1  25   0  332.70   37.68
   1 -25   0  412.05   55.54
  -1  25  -1  953.39   71.67
   1  25   1  873.87   61.51
  -1 -25  -1 1057.40   78.98
  -1  25  -2 1214.00   61.51
   1 -25   2 1465.37   78.75
  -1 -25  -2 1237.56  111.38
  -1  25  -3   -0.31   12.99
   1 -25   3   23.80   17.22
  -1 -25  -3   19.73   32.00
  -1  25  -4   23.27   18.14
  -1 -25  -4   14.53   23.61
   1 -25   4   19.79   19.95
  -1 -25  -4    7.50   24.99
   1 -25   5  131.58   31.15
  -1 -25  -5  139.14   80.34
  -1 -25  -5  106.72  107.76
  -1 -25  -6   22.56   18.30
  -1 -25  -6   19.99   37.41
   1  26  -6   77.21   68.16
   1 -26  -6  105.33   35.88
   1  26  -5   93.48   70.54
   1 -26  -5   78.44   34.15
   1  26  -4  888.94  105.90
   1 -26  -4 1067.77   85.97
   1  26  -3   -1.12   20.86
   1 -26  -3   18.01   32.55
  -1  26   2  123.01   16.37
   1  26  -2  114.29   34.67
   1 -26  -2  152.26   40.41
   1  26  -1  712.72   45.19
  -1  26   1  875.40   37.73
   1 -26  -1  774.62   92.89
   1  26   0  135.26   28.42
   1 -26   0   93.36   28.93
   1  26   1   60.72   18.39
  -1  26  -2 1511.68   81.05
   1 -26   2 1629.67   78.48
  -1 -26  -2 1686.12  113.48
  -1  26  -3  145.30   38.11
  -1 -26  -3  138.78   39.64
   1 -26   3  171.54   31.89
  -1 -26  -3   98.32   74.84
  -1  26  -4    9.46   18.19
  -1 -26  -4    5.72   19.94
   1 -26   4   31.30   19.57
  -1 -26  -4   12.70   15.79
   1 -26   5   10.89   15.09
  -1 -26  -5   13.95   16.21
  -1 -26  -5   34.84   37.61
   1  27  -5   17.06   15.08
   1 -27  -5   36.99   26.79
   1  27  -4   42.37   22.30
   1 -27  -4   76.11   39.14
   1  27  -3 1031.21   93.48
   1 -27  -3 1169.01  114.06
   1  27  -2  468.75   47.73
   1 -27  -2  445.89   46.94
   1  27  -1   15.13   17.28
  -1  27   1   20.89   12.29
   1 -27  -1   34.32   33.64
   1  27   0  236.63   34.72
  -1  27   0  220.00   45.47
   1 -27   0  286.33   55.87
  -1  27  -1  530.30   39.39
   1  27   1  517.35   44.70
  -1  27  -2   -1.23   12.51
   1 -27   2    2.91   21.48
  -1 -27  -2    1.27   27.25
  -1  27  -3   70.13   55.65
  -1 -27  -3  101.14   25.28
   1 -27   3   88.72   29.95
  -1 -27  -3   55.97   71.10
   1 -27   4  228.91   39.29
  -1 -27  -4  203.80   60.69
  -1 -27  -4  172.22   71.62
   1 -27   5   94.59   24.64
  -1 -27  -5  105.39   28.85
  -1 -27  -5   87.82   41.39
   1  28  -5   12.03   12.80
   1 -28  -5   37.02   28.40
   1  28  -4   52.58   27.99
   1 -28  -4   27.15   23.20
   1  28  -3  139.68   35.14
   1 -28  -3   40.27   32.12
   1  28  -2   15.28   22.28
   1 -28  -2    3.94   25.68
   1  28  -1   39.46   28.27
   1 -28  -1   10.74   27.42
   1 -28   0  634.92   84.58
   1  28   1  361.46   57.81
  -1  28  -1  297.68   49.17
   1 -28   1  363.99   51.15
  -1  28  -2   17.73   25.21
   1 -28   2   34.65   29.09
  -1 -28  -2   43.49   43.72
  -1  28  -3  125.82   79.94
  -1 -28  -3  194.08   39.27
   1 -28   3  164.80   46.62
  -1 -28  -3  104.74   82.41
   1 -28   4   35.08   25.60
  -1 -28  -4   19.32   27.76
  -1 -28  -4   70.10   44.23
   1  29  -4    0.64   19.95
   1 -29  -4   41.90   34.29
   1  29  -3  519.77   56.07
   1 -29  -3  553.01  105.17
   1  29  -2   27.88   22.44
   1 -29  -2   47.65   39.48
   1  29  -1    8.77   16.74
   1 -29  -1   17.51   24.91
   1 -29   0   31.54   41.35
   1  29   1   25.45   19.52
   1 -29   1    6.52   24.37
   1  29   2  503.07   39.58
  -1  29  -2  525.49   44.56
   1 -29   2  550.58   54.13
  -1  29  -3   31.33   29.80
  -1 -29  -3   14.00   13.51
   1 -29   3   21.26   39.86
  -1 -29  -3   14.91   25.32
   1 -29   4  188.40   42.78
  -1 -29  -4   61.18   27.63
  -1 -29  -4   41.45   59.74
   1  30  -4   24.10   28.69
   1 -30  -4   19.16   28.60
   1  30  -3  146.07  117.52
   1 -30  -3  284.78   54.18
   1  30  -2   86.33   80.12
   1 -30  -2  133.43   41.21
   1  30  -1   30.04   23.30
   1 -30  -1   24.97   25.63
   1  30   0   80.40   27.45
   1 -30   0   42.40   40.80
   1  30   1  119.11   30.18
   1 -30   1   61.81   50.07
   1  30   2  120.51   33.94
   1 -30   2   69.21   53.37
  -1  30  -3   16.77   14.76
  -1 -30  -3   29.75   26.88
   1 -30   3    8.51   17.25
  -1 -30  -3   45.92   30.30
  -1 -30  -4  233.89   43.52
   1 -30   4  276.74   42.24
  -1 -30  -4  265.29  172.76
   1  31  -3   58.39   35.70
   1 -31  -3   82.17   36.62
   1  31  -2   35.00   40.09
   1 -31  -2   24.20   41.39
   1  31  -1  148.97   32.74
   1 -31  -1  140.30   44.84
   1  31   0   26.02   25.41
   1 -31   0   27.41   28.34
   1  31   1   56.86   23.33
   1 -31   1    7.03   25.63
   1 -31   2  289.32   39.07
  -1 -31  -2  208.69   47.08
   1 -31   3  107.42   31.35
  -1 -31  -3   62.16   50.65
  -1 -31  -3  120.88   45.30
   1  32  -3   14.49   13.38
   1 -32  -3   12.26   26.08
   1  32  -2    9.64   20.51
   1 -32  -2    1.67   23.52
   1  32  -1   76.79   32.04
   1 -32  -1   50.48   25.90
   1  32   0   99.78   31.55
   1 -32   0   91.22   29.14
   1 -32   1   36.81   32.43
   1 -32   2   28.66   28.07
  -1 -32  -2   32.71   33.70
   1  33  -2   24.41   28.42
   1 -33  -2   17.44   23.27
   1  33  -1  209.65   38.99
   1 -33  -1  324.47   60.86
   1 -33   0   25.53   33.81
   1 -33   1   72.20   41.72
  -1 -33  -1   68.29   46.62
   2   0  -6  311.97   29.88
  -2   0   6  310.32   44.73
   2   0  -5    7.06   14.33
  -2   0   5   14.64   11.80
   2   0  -5    6.20   10.63
   2   0  -4  417.84   27.99
  -2   0   4  398.07   27.07
   2   0  -4  429.50   11.42
   2   0  -4  417.34   28.42
   2   0  -3   -0.22    9.19
  -2   0   3    4.02    6.72
   2   0  -3   -1.15    7.71
  -2   0   3    9.03    7.52
   2   0  -2 6391.00   91.86
  -2   0   2 6032.86   86.62
   2   0  -2 6090.70   68.12
  -2   0   2 6303.03   67.28
   2   0  -1   14.53   11.93
  -2   0   1   11.05    5.77
   2   0  -1   19.52    9.18
  -2   0   027813.58  162.19
  -2   0   028183.55  159.60
   2   0   027766.13  154.47
   2   0   1    4.23    8.22
  -2   0  -1   25.63    8.16
  -2   0  -1   16.95   13.13
   2   0   1   29.87    9.96
   2   0   2 4376.69   71.61
  -2   0  -2 4119.42   88.49
   2   0   2 4366.54   86.76
  -2   0  -3    5.15    3.93
  -2   0  -3   25.35   15.55
  -2   0  -4  250.28    6.41
  -2   0  -4  192.87   28.96
  -2   0  -5   34.99   24.19
  -2   0  -6  164.83   35.74
  -2   0  -7   21.55   19.54
  -2   0  -8  507.21   65.48
   2   1  -7  771.04   38.16
  -2   1   6 1012.48   46.22
  -2  -1   6  975.87   44.09
   2  -1  -6 1011.84   66.97
   2   1  -5  223.29   32.02
   2   1  -5  281.16   52.46
  -2   1   5  274.28   23.24
  -2  -1   5  220.25   21.72
   2  -1  -5  285.26   35.20
   2  -1  -5  318.17   68.22
   2   1  -4  185.49   51.38
  -2   1   4  158.45   19.86
   2   1  -4  127.90   54.62
   2   1  -4  146.26    8.83
   2  -1  -4  136.24   56.94
   2  -1  -4  137.39   46.90
  -2  -1   4  147.45   17.07
   2   1  -3    5.66    7.86
   2   1  -3   12.63   13.96
  -2   1   3    6.64    5.74
  -2   1   3   21.85   16.34
   2  -1  -3    1.24    8.43
   2  -1  -3    3.43   12.68
  -2  -1   3    0.72    8.65
  -2  -1   3    9.81   10.17
   2   1  -2   52.83   21.12
  -2   1   2   37.21    9.33
   2   1  -2   74.23   14.43
  -2   1   2   48.73    7.17
  -2   1   2   46.42    4.32
  -2  -1   2   45.43   15.30
   2  -1  -2   40.36   23.91
   2  -1  -2   46.34   11.25
  -2  -1   2   40.84    9.76
  -2  -1   2   51.99    7.60
  -2   1   136123.89  141.34
  -2   1   137070.84  193.83
  -2  -1   136521.80  209.36
  -2  -1   136506.82  146.20
   2  -1  -136196.13  210.70
   2  -1  -136829.97  138.05
   2   1   0 4926.20   74.69
   2   1   0 4839.73   67.17
  -2   1   0 5024.76   70.41
  -2   1   0 5171.99   70.28
  -2  -1   0 4994.75   70.64
  -2  -1   0 5112.59   70.24
   2  -1   0 5069.19   72.16
   2  -1   0 5096.14   66.81
   2   1   1 8266.70   87.31
   2   1   1 8531.27  101.87
  -2   1  -1 8044.88  102.04
  -2   1  -1 8189.22   79.69
  -2  -1  -1 8207.24  104.66
   2  -1   1 8315.00   86.46
  -2  -1  -1 8479.86   88.05
   2  -1   1 8514.53   99.62
  -2   1  -2   79.79   22.51
   2   1   2   42.63   11.41
  -2   1  -2   45.74   16.70
  -2  -1  -2   45.84   16.40
   2  -1   2   47.24    7.83
  -2  -1  -2   40.30   20.95
   2  -1   2   44.14   13.42
  -2   1  -3   19.94    9.66
  -2   1  -3   29.99   15.13
  -2  -1  -3   12.27    6.22
  -2  -1  -3   12.59   17.41
  -2   1  -4  673.95   50.07
  -2  -1  -4  761.84   54.98
  -2  -1  -4  700.07   19.63
  -2   1  -5  141.14   33.98
  -2  -1  -5  125.84   29.45
  -2   1  -6   -1.94   20.04
  -2  -1  -6    8.24   19.17
  -2   1  -7   89.07   31.91
  -2  -1  -7   81.40   35.07
  -2   1  -8   43.87   30.80
  -2  -1  -8   57.81   30.72
   2   2  -7 1074.47   43.09
   2  -2  -7 1003.15   68.74
  -2   2   6  326.91   33.63
   2   2  -6  377.44   25.95
   2  -2  -6  310.49   30.51
  -2  -2   6  344.02   28.00
  -2   2   5 6942.52  159.06
   2   2  -5 6923.69  203.85
   2  -2  -5 6681.36  187.75
  -2  -2   5 7120.64  166.20
   2   2  -4  724.10   33.75
   2   2  -4  744.16   36.47
   2   2  -4  756.91   18.90
  -2   2   4  812.79   34.22
   2  -2  -4  716.94   34.75
   2  -2  -4  781.06   40.29
  -2  -2   4  717.10   33.89
   2  -2  -4  739.49   13.41
   2   2  -3  472.90   43.90
  -2   2   3  523.20   27.32
   2   2  -3  427.39   28.58
  -2   2   3  499.38   23.79
   2   2  -3  478.96   12.32
  -2  -2   3  518.67   27.09
   2  -2  -3  472.84   37.90
   2  -2  -3  501.85   26.98
  -2  -2   3  534.69   27.58
   2   2  -2  222.10   19.75
   2   2  -2  249.63   16.62
  -2   2   2  261.25   13.72
  -2   2   2  278.59   21.38
   2  -2  -2  269.84   16.90
  -2  -2   2  237.84   17.52
   2  -2  -2  231.32   21.13
  -2  -2   2  262.70   16.67
  -2  -2   2  282.56   14.58
  -2   2   183458.39  217.29
   2   2  -182822.70  231.73
   2  -2  -183616.26  319.55
   2   2   0 1985.33   48.54
   2   2   0 2007.86   46.45
  -2   2   0 1933.99   45.54
  -2   2   0 2017.49   43.96
  -2  -2   0 1822.65   47.27
  -2  -2   0 1749.73   42.66
   2  -2   0 1835.58   44.94
   2   2   1 1199.12   40.45
  -2   2  -1 1169.44   42.50
  -2   2  -1 1208.41   31.25
  -2  -2  -1 1175.07   42.87
  -2  -2  -1 1156.42   35.47
   2  -2   1 1194.59   34.00
   2  -2   1 1250.29   40.44
   2   2   2   36.81   14.19
  -2   2  -2   40.80   16.72
  -2   2  -2   30.50    7.07
  -2  -2  -2    9.28   13.51
  -2  -2  -2   39.79   21.99
   2  -2   2   35.72    9.08
   2  -2   2   50.53   12.89
  -2   2  -3  773.86   45.98
  -2   2  -3  885.81   20.54
  -2  -2  -3  852.92   27.92
  -2  -2  -3  852.85   51.01
   2  -2   3  896.85   24.20
  -2   2  -4   63.70   16.33
  -2  -2  -4   70.28   26.87
  -2  -2  -4   70.60   18.60
  -2   2  -5 1662.70   91.93
  -2  -2  -5 1703.10   89.90
  -2   2  -6   15.08   22.69
  -2  -2  -6   10.81   20.11
  -2   2  -7   72.72   30.34
  -2  -2  -7   63.80   31.20
  -2   2  -8   49.72   36.40
  -2  -2  -8   35.03   31.02
   2   3  -7   43.51   19.12
   2  -3  -7    8.60   16.34
   2   3  -6 2568.05  128.19
   2   3  -6 2460.29   79.35
  -2   3   6 2439.51   78.73
  -2  -3   6 2333.53   86.00
   2  -3  -6 2201.77  102.84
  -2   3   5  815.61   39.11
   2   3  -5  783.94   92.75
   2  -3  -5  760.22   43.41
  -2  -3   5  749.00   38.19
   2   3  -4  219.04   21.30
  -2   3   4  181.80   17.02
  -2   3   4  238.58   20.85
   2   3  -4  203.06   10.95
   2  -3  -4  257.03   24.39
   2  -3  -4  243.15   25.30
  -2  -3   4  233.14   21.10
   2  -3  -4  221.67   10.98
   2   3  -3  187.05   10.28
   2   3  -3  198.00   20.18
  -2   3   3  211.67   19.80
  -2   3   3  206.46    7.63
  -2   3   3  189.14   16.17
   2  -3  -3  201.25   21.43
   2  -3  -3  212.36   18.33
  -2  -3   3  175.14   17.33
  -2  -3   3  192.82   20.43
   2   3  -2  738.52   33.14
   2   3  -2  797.52   28.79
  -2   3   2  822.00   22.59
  -2   3   2  777.51   31.13
   2  -3  -2  797.33   23.05
  -2  -3   2  784.22   39.31
   2  -3  -2  759.68   33.66
  -2  -3   2  813.80   26.78
  -2  -3   2  802.77   19.90
   2   3  -140606.06  173.97
  -2   3   141069.56  198.44
   2  -3  -140922.60  206.66
  -2  -3   140935.76  190.26
  -2  -3   141408.53  232.13
   2   3   0 8513.29   95.85
  -2   3   0 7976.79   88.33
  -2   3   0 8215.74   84.50
  -2  -3   0 8227.29   95.71
  -2  -3   0 8473.50   97.63
   2  -3   0 8046.64   91.65
   2   3   1 2910.61   63.68
  -2   3  -1 2768.21   65.15
  -2   3  -1 2812.10   46.75
  -2  -3  -1 2625.19   63.40
  -2  -3  -1 2763.66   52.66
   2  -3   1 2761.20   50.07
  -2   3  -2 1115.18   49.13
  -2   3  -2 1123.38   28.06
   2   3   2 1149.79   46.76
  -2  -3  -2 1074.68   47.73
   2  -3   2 1100.12   31.81
  -2   3  -3   77.88   18.60
  -2   3  -3   94.45   15.76
   2  -3   3  109.44   21.40
  -2  -3  -3   80.44   19.70
  -2  -3  -3  115.93   27.30
  -2   3  -4 1605.49   73.83
  -2  -3  -4 1607.75   73.51
  -2  -3  -4 1768.64   52.66
  -2   3  -5   17.85   22.31
  -2  -3  -5   73.01   38.00
  -2   3  -6 1145.05   77.07
  -2  -3  -6 1051.87   75.32
  -2   3  -7  254.90   54.89
  -2  -3  -7  279.37   45.88
  -2   3  -8  255.43   48.85
  -2  -3  -8  218.90   50.29
   2   4  -7   32.32   14.57
   2  -4  -7   14.17   13.95
   2  -4  -7    5.73   13.58
   2   4  -6  820.86   38.84
   2   4  -6  758.96  127.00
   2  -4  -6  744.64   48.73
  -2  -4   6  760.14   37.92
  -2   4   5  479.62   22.31
   2   4  -5  468.82   37.31
  -2   4   5  519.54   32.29
   2   4  -5  499.49   27.56
   2  -4  -5  568.61   43.73
  -2  -4   5  476.33   33.06
   2   4  -4   51.98   23.05
  -2   4   4   45.59   15.39
  -2   4   4   74.36   31.49
  -2   4   4   94.04   11.04
   2   4  -4   63.73   18.55
   2  -4  -4   72.89   15.79
  -2  -4   4   66.62   22.07
   2   4  -3   97.93   17.39
   2   4  -3   97.25   15.85
  -2   4   3   94.56   34.43
  -2   4   3  104.75   12.97
  -2   4   3   92.58   13.04
   2  -4  -3   96.61   17.38
   2  -4  -3   82.76   11.75
  -2  -4   3   98.73   14.81
  -2  -4   3  103.49   16.28
  -2   4   2   24.75    8.55
  -2   4   2   26.01   11.31
  -2   4   2   22.50    9.49
   2  -4  -2   28.23   12.57
   2  -4  -2   33.68   11.44
  -2  -4   2   32.15   10.12
  -2  -4   2   29.88   12.48
  -2  -4   2   27.60   18.59
  -2   4   111075.35  103.79
   2   4  -110844.67  104.08
   2  -4  -110952.17  117.08
  -2  -4   110698.32  115.06
   2   4   095738.78  322.72
  -2   4   095998.12  676.57
   2  -4   093978.82  301.47
  -2   4  -1 2243.98   56.99
  -2   4  -1 2342.52   42.41
   2   4   1 2287.21   58.62
  -2  -4  -1 2244.39   60.48
   2  -4   1 2337.37   46.85
  -2   4  -2  236.04   23.94
  -2   4  -2  250.35   27.84
   2   4   2  247.32   24.60
  -2  -4  -2  206.09   24.47
   2  -4   2  205.08   16.68
  -2   4  -3   33.01   12.91
  -2   4  -3   57.25   11.24
   2  -4   3   50.56   25.16
  -2  -4  -3   12.62   11.28
  -2  -4  -3   21.75   30.73
  -2   4  -4  225.26   38.04
  -2  -4  -4  235.73   36.71
  -2  -4  -4  223.10   29.29
  -2   4  -5 3220.03  131.43
  -2  -4  -5 3180.62   82.08
  -2  -4  -5 3203.25  126.10
  -2  -4  -5 3038.94   72.73
  -2   4  -6  322.80   51.55
  -2  -4  -6  301.13   51.63
  -2   4  -7  940.75   74.00
  -2  -4  -7  881.25   72.57
  -2   4  -8  301.63   55.59
  -2  -4  -8  341.85   56.50
   2   5  -7   29.43   16.28
   2  -5  -7   17.58   11.74
   2   5  -6   -4.71   21.34
  -2   5   6   16.23   12.24
   2   5  -6   12.09   10.58
  -2  -5   6    8.95   16.02
   2  -5  -6    3.40   21.18
  -2   5   5 1837.23   40.57
   2   5  -5 1734.46   89.55
  -2  -5   5 1718.50   60.00
   2  -5  -5 1970.07   72.15
  -2   5   4 6786.25  133.94
  -2   5   4 6975.93  134.06
  -2   5   4 6738.14   95.84
   2   5  -4 6454.82  140.72
   2   5  -4 6659.58  104.92
  -2  -5   4 6657.73  142.31
   2   5  -3  244.81   24.24
  -2   5   3  298.80   18.45
  -2   5   3  277.17   20.31
  -2   5   3  250.23   13.87
   2   5  -3  242.31   15.91
   2  -5  -3  262.48   23.38
  -2  -5   3  279.93   23.33
  -2   5   2 4722.44   71.72
  -2   5   2 4826.00   50.25
  -2   5   2 4795.32   47.14
  -2  -5   2 4908.09   97.55
  -2  -5   2 4786.91   67.73
   2  -5  -2 4592.53   74.49
  -2  -5   2 4683.13   55.04
  -2   5   115148.23  120.40
   2   5  -114920.93  125.39
   2  -5  -114826.17  129.71
  -2  -5   115462.11  121.33
   2   5   038718.76  213.73
  -2  -5   038894.48  241.96
  -2   5  -1  429.44   20.27
   2   5   1  412.08   28.07
   2  -5   1  427.83   23.22
  -2  -5  -1  432.73   38.99
  -2   5  -2  417.31   31.59
  -2   5  -2  422.22   17.85
   2   5   2  488.47   34.30
  -2  -5  -2  365.33   31.61
   2  -5   2  455.40   23.61
  -2   5  -3 1257.54   56.13
  -2  -5  -3 1283.74   57.70
   2  -5   3 1404.29   39.83
  -2   5  -4 3115.10  110.55
  -2  -5  -4 3496.00   94.03
  -2  -5  -4 3293.26  116.52
   2  -5   4 3329.66   82.48
  -2   5  -5  305.30   49.36
  -2  -5  -5  278.52   41.53
  -2  -5  -5  309.21   27.30
  -2   5  -6  151.70   41.56
  -2  -5  -6  114.43   38.26
  -2  -5  -7   42.37   29.11
  -2   5  -8  396.70   61.17
  -2  -5  -8  295.00   85.02
   2   6  -7   18.89   11.95
   2  -6  -7   17.70   21.28
   2  -6  -7    3.99    7.37
   2   6  -6  660.65   37.17
   2   6  -6  663.21  108.12
   2  -6  -6  593.29   45.55
  -2  -6   6  565.25   37.72
   2  -6  -6  600.55   30.06
  -2   6   5  327.32   20.27
   2   6  -5  354.11   46.34
  -2  -6   5  312.62   31.96
   2  -6  -5  381.81   32.11
   2   6  -4    6.60   10.27
  -2   6   4   60.12   17.23
  -2   6   4   65.21   14.49
  -2   6   4   16.66   13.28
  -2  -6   4   34.80   27.50
   2   6  -3  175.32   41.25
  -2   6   3  122.71   12.40
  -2   6   3  186.44   19.44
   2  -6  -3  167.06   23.01
  -2  -6   3  114.86   57.73
  -2   6   2  156.33   12.57
  -2   6   2  151.43   12.44
  -2   6   2  147.19   19.01
   2  -6  -2  127.42   21.09
  -2  -6   2  156.25   19.96
  -2  -6   2  144.00   19.02
   2   6  -1   10.23    6.29
  -2   6   1   22.72   10.51
   2  -6  -1    3.90   13.56
  -2   6   022181.86  141.92
   2   6   022091.25  179.81
   2  -6   021988.19  153.31
  -2  -6   021162.69  218.90
  -2   6  -1 8314.48   98.23
   2   6   1 7888.60  121.96
   2  -6   1 8357.71  105.39
  -2  -6  -1 8544.15  132.09
  -2   6  -2 3418.47   52.23
  -2   6  -2 3439.38   84.82
   2  -6   2 3308.07   61.43
  -2  -6  -2 3146.24   92.71
  -2   6  -3 4117.11  106.85
  -2  -6  -3 4273.38  113.18
   2  -6   3 4528.46   78.18
  -2   6  -4 2137.34   93.98
  -2  -6  -4 2258.24   93.35
   2  -6   4 2306.09   68.33
  -2   6  -5  723.72   60.67
  -2  -6  -5  740.19   66.83
  -2  -6  -5  695.63   36.01
  -2   6  -6  688.14   67.19
  -2  -6  -6  664.64   66.80
  -2   6  -7   59.34   28.85
  -2  -6  -7   15.67   28.42
  -2   6  -8  195.79   55.07
  -2  -6  -8   37.91   58.68
   2   7  -7  676.56   63.25
   2   7  -7  614.75   49.10
   2  -7  -7  539.14   97.62
   2   7  -6 1273.27   50.43
  -2   7   6 1079.15   40.55
   2   7  -6 1325.28   95.32
   2  -7  -6 1079.86   67.58
   2  -7  -6 1129.72   47.74
   2   7  -5   54.08   27.47
   2   7  -5   80.24   41.02
  -2   7   5   63.70   12.37
   2  -7  -5   57.62   18.71
  -2  -7   5   63.27   49.12
   2  -7  -5   34.69   24.17
  -2   7   4 7087.08  125.41
  -2   7   4 6843.47  107.43
   2   7  -4 7020.75  126.59
  -2  -7   4 7208.65  156.34
  -2   7   3 8865.09  156.56
   2   7  -3 9055.11  167.69
  -2   7   3 8930.74  169.72
  -2   7   3 9177.25  164.98
  -2  -7   3 9109.10  207.23
   2  -7  -3 8993.53  176.02
  -2   7   210553.82  114.34
  -2   7   210415.71  125.31
   2  -7  -210164.65  132.80
   2   7  -1 1500.86   46.38
  -2   7   1 1717.78   42.52
   2  -7  -1 1495.60   46.89
  -2  -7   1 1446.12   43.05
  -2   7   0  686.33   31.09
   2   7   0  588.22   39.06
   2  -7   0  681.21   31.23
  -2  -7   0  629.37   41.00
  -2   7  -1  884.05   28.82
   2   7   1  744.69   39.50
   2  -7   1  851.69   34.48
  -2  -7  -1  927.77   45.22
  -2   7  -2 1964.89   47.95
   2  -7   2 1833.42   53.51
  -2  -7  -2 1920.32   72.50
  -2   7  -3 2004.79   84.74
  -2  -7  -3 1877.30   74.57
   2  -7   3 2066.44   51.22
  -2   7  -4 3139.92  117.65
  -2  -7  -4 2935.32  118.57
   2  -7   4 3123.98   78.38
  -2   7  -5  553.87   55.76
   2  -7   5  521.77   19.36
  -2  -7  -5  521.05  115.89
  -2  -7  -5  574.06   24.21
  -2   7  -6 2218.72  101.01
  -2  -7  -6 2427.12  111.54
  -2  -7  -6 2173.14   50.30
  -2   7  -7   58.73   34.20
  -2  -7  -7   32.56   49.06
  -2   7  -8  286.26   49.86
  -2  -7  -8  280.64  113.76
   2   8  -7   15.39   26.82
   2   8  -7    9.55   15.34
   2  -8  -7    5.40   16.03
   2   8  -6   41.76   17.30
  -2   8   6   13.84   11.19
   2   8  -6   14.76   25.25
   2  -8  -6   37.10   21.18
   2   8  -5  630.73   51.24
  -2   8   5  630.18   31.51
   2   8  -5  514.62   28.65
   2  -8  -5  622.64   37.64
   2  -8  -5  645.29   30.52
  -2   8   4 2657.87   67.82
   2   8  -4 2468.28  101.79
  -2   8   4 2619.03   76.56
   2   8  -4 2632.37   75.36
   2  -8  -4 2542.77   74.47
  -2   8   3   88.52   13.05
  -2   8   3   99.63   16.55
   2   8  -3   77.35   20.71
   2  -8  -3  186.58   29.05
  -2   8   2  800.58   28.84
  -2   8   2  726.20   33.01
  -2   8   2  737.73   18.73
   2   8  -2  760.85  109.51
   2  -8  -2  731.60   44.08
  -2  -8   2  687.71   41.26
   2   8  -1   61.24   26.67
  -2   8   1   58.65    9.93
   2  -8  -1   58.16   17.73
  -2  -8   1   62.33   37.13
  -2   8   0 1723.40   45.88
   2   8   0 1842.67   56.79
   2  -8   0 1818.70   49.40
  -2  -8   0 1754.61   54.74
   2  -8   0 1882.63   31.79
  -2   8  -1  288.03   17.89
   2   8   1  254.97   25.76
   2  -8   1  273.28   20.20
  -2  -8  -1  290.13   26.93
   2  -8   1  283.70   18.23
  -2   8  -2 2109.35   52.65
   2  -8   2 2038.38   56.27
  -2  -8  -2 2127.46   77.72
  -2   8  -3 1026.84   55.10
  -2  -8  -3 1076.62   65.43
   2  -8   3 1117.46   36.85
  -2   8  -4  155.94   40.64
  -2  -8  -4   21.45   22.12
  -2   8  -5  438.49   52.35
  -2  -8  -5  351.68  105.89
   2  -8   5  354.98   20.91
  -2   8  -6  264.31   45.43
  -2  -8  -6  348.02  149.33
  -2   8  -7   22.44   20.93
  -2  -8  -7   24.47   27.41
  -2   8  -8    5.88   18.54
  -2  -8  -8   55.09   64.10
   2   9  -7  313.14   72.17
   2   9  -7  228.72   48.85
   2  -9  -7  250.04   96.88
   2  -9  -7  222.63   20.28
   2   9  -6   39.14   18.80
  -2   9   6   17.16   12.36
   2   9  -6   16.49   28.64
   2  -9  -6   32.08   19.67
   2  -9  -6    1.56    6.07
   2   9  -5   68.40   40.94
  -2   9   5   82.64   17.50
   2   9  -5  116.19   50.33
   2  -9  -5  103.33   35.74
   2  -9  -5  126.23   32.51
  -2   9   4 1582.80   69.54
  -2   9   4 1735.71   63.88
   2   9  -4 1744.92  153.10
   2  -9  -4 1650.12   65.08
   2   9  -3 6830.46  137.85
  -2   9   3 6820.73  136.39
  -2   9   3 6668.55  130.65
   2   9  -3 6432.61  141.95
   2  -9  -3 6780.22  144.32
  -2   9   2  608.26   28.79
  -2  -9   2  615.57   44.33
   2  -9  -2  691.01   40.89
   2   9  -1  537.31   28.97
  -2   9   1  522.75   25.17
   2  -9  -1  492.84   30.10
  -2  -9   1  508.45   30.65
  -2   9   0  191.26   24.59
   2   9   0  207.02   74.22
   2  -9   0  231.36   23.91
  -2  -9   0  200.92   20.34
   2  -9   0  185.23   11.99
  -2   9  -1 6385.06   90.14
   2  -9   1 6302.34   95.61
  -2  -9  -1 6305.91  125.35
   2  -9   1 6558.00   82.63
   2  -9   2  903.05   34.85
  -2  -9  -2  817.76   46.68
   2  -9   2  906.86   32.65
   2  -9   3  522.51   27.90
  -2  -9  -3  422.29   39.70
  -2   9  -412537.80  199.04
  -2  -9  -412273.31  272.77
   2  -9   412355.11  140.24
  -2   9  -5  718.86   55.80
  -2  -9  -5  737.50  101.57
   2  -9   5  688.66   26.73
  -2   9  -6   99.51   34.83
  -2  -9  -6  183.24   68.54
  -2  -9  -6  115.58   32.62
  -2  -9  -7  935.38   84.92
  -2  -9  -8   21.41   38.19
   2  10  -7  969.35  102.20
   2 -10  -7  918.72   59.04
   2 -10  -7  904.33   50.82
   2  10  -6  360.22   64.09
   2 -10  -6  297.24   40.39
   2 -10  -6  225.53   22.81
   2  10  -5 1811.25   85.33
  -2  10   5 1837.48   70.30
   2 -10  -5 1809.35   98.99
   2 -10  -5 1823.78   90.42
   2  10  -4  264.42   67.76
  -2  10   4  266.13   25.37
  -2  10   4  302.24   20.92
   2 -10  -4  293.56   25.25
   2 -10  -4  363.06   37.03
  -2  10   3   29.16   17.79
  -2  10   3   41.19   15.68
   2  10  -3    0.78   27.82
   2 -10  -3   49.22   21.51
  -2  10   2 4713.86  107.50
  -2  10   2 4622.30   74.89
   2  10  -2 4361.38  101.57
  -2 -10   2 4686.27  115.98
   2 -10  -2 4580.05  109.97
   2  10  -1   51.63   17.43
   2 -10  -1   27.92   11.86
  -2 -10   1   19.20   22.21
   2  10   0 2843.91   86.62
  -2  10   0 2963.54   61.24
   2 -10   0 2962.50   67.82
   2 -10   0 3014.82   38.53
  -2  10  -1 9474.91  170.23
   2 -10   1 8647.73  176.20
  -2 -10  -1 8675.04  189.04
   2 -10   1 9135.38  167.19
   2 -10   2  734.50   31.52
  -2 -10  -2  730.42   45.46
   2 -10   2  791.01   31.95
   2 -10   3   81.11   12.82
  -2 -10  -3   96.64   69.15
   2 -10   4   53.58   16.25
  -2 -10  -4  101.41   49.83
  -2  10  -5 1787.47   95.31
  -2 -10  -5 1723.18  119.52
   2 -10   5 1732.97   59.08
  -2  10  -6  157.04   39.96
  -2 -10  -6  100.04   51.48
  -2 -10  -6   74.33   30.82
  -2  10  -7   99.17   40.70
  -2 -10  -7   27.49   24.65
  -2  10  -8  344.94   57.31
  -2 -10  -8  261.38  121.54
   2  11  -7   63.43   86.90
   2  11  -7  200.05   35.45
   2 -11  -7  140.64   52.02
   2 -11  -7  137.13   60.72
   2  11  -6 2491.74  114.90
   2 -11  -6 2403.91  100.78
   2 -11  -6 2361.55  104.89
   2  11  -5 3447.83  195.98
  -2  11   5 3342.08  107.84
   2 -11  -5 3957.53  138.40
   2 -11  -5 3502.52  158.40
   2  11  -4  149.83   21.95
  -2  11   4  154.58   43.11
  -2  11   4  169.26   45.06
   2  11  -4  179.66   63.78
   2 -11  -4  142.40   25.36
   2  11  -3 3497.85   84.09
  -2  11   3 3311.36   76.61
  -2  11   3 3250.26   69.74
   2  11  -3 2999.49   83.93
   2 -11  -3 3216.80   88.33
  -2  11   2    8.63   15.73
  -2 -11   2    7.17   19.50
   2 -11  -2   29.00   18.82
   2  11  -1 1830.53   73.16
   2 -11  -1 1839.46   64.96
  -2 -11   1 1853.33   80.55
   2 -11   0 2625.48   75.59
   2 -11   0 2413.85   46.62
  -2 -11   0 2341.13   80.99
   2 -11   1 1398.36   55.68
  -2 -11  -1 1355.62   58.27
   2 -11   1 1356.81   36.77
   2 -11   2   30.13   13.58
  -2 -11  -2   26.75   24.48
   2 -11   2   10.86   11.09
   2 -11   3 1368.50   49.97
  -2 -11  -3 1223.71   77.67
  -2  11  -4  930.31   70.19
  -2 -11  -4  848.45  104.15
   2 -11   4  913.40   43.54
  -2  11  -5  245.49   50.02
  -2 -11  -5  166.19   85.50
   2 -11   5  151.13   26.67
  -2  11  -6  225.33   38.68
  -2 -11  -6  271.01  125.62
  -2 -11  -6  285.93   21.44
  -2  11  -7  308.68   52.35
  -2 -11  -7  212.65  121.72
  -2  11  -8   12.20   21.12
  -2 -11  -8    0.60   18.15
   2 -12  -8   50.97   26.32
   2  12  -7 1588.86  103.52
   2  12  -7 1219.01   70.11
   2 -12  -7 1375.49   72.51
   2 -12  -7 1263.15   74.32
   2  12  -6  818.95  217.28
   2 -12  -6  869.55   63.53
   2 -12  -6  787.37   67.52
  -2  12   5 4813.57  143.73
   2 -12  -5 4992.17  211.93
   2 -12  -5 4592.68  183.12
  -2  12   4 2609.33   74.48
  -2  12   4 2377.77   85.32
   2 -12  -4 2367.77  105.03
  -2  12   3  373.71   22.50
   2 -12  -3  397.32   35.11
  -2  12   2 3240.58   88.33
   2 -12  -2 3118.96   92.84
   2 -12  -1 1152.96   47.59
  -2 -12   1 1058.74   52.49
   2 -12   0 6037.54  130.07
   2 -12   0 5949.20   98.61
  -2 -12   0 5525.55  139.14
   2 -12   1  665.53   35.23
  -2 -12  -1  605.61   38.64
   2 -12   1  630.52   30.26
   2 -12   2 2152.11   63.03
  -2 -12  -2 2176.46   80.86
   2 -12   2 1941.26   69.05
   2 -12   3  526.38   37.64
  -2 -12  -3  555.48   55.86
   2 -12   4   10.59   14.04
  -2 -12  -4    9.43   19.92
   2 -12   5 1001.37   39.11
  -2 -12  -5 1063.06   80.69
  -2  12  -6   62.48   35.99
  -2 -12  -6   15.22   18.37
  -2 -12  -6    4.91    7.45
  -2  12  -7   30.29   38.10
  -2 -12  -7   10.51   17.75
  -2 -12  -8  384.83   80.89
   2 -13  -8   46.97   24.77
   2  13  -7  220.35   38.23
   2  13  -7  175.15   95.95
   2 -13  -7  211.48   68.38
   2  13  -6   19.25   25.29
   2 -13  -6   34.12   37.22
   2  13  -5 2397.30  136.48
   2 -13  -5 2692.49  108.30
   2 -13  -5 2657.86  130.10
  -2  13   4  113.33   46.60
   2 -13  -4  159.67   31.08
   2  13  -3 2148.58   77.90
  -2  13   3 2307.72   61.91
   2 -13  -3 2242.08   84.54
   2  13  -2  636.74   37.99
   2 -13  -2  616.59   39.69
   2  13  -1 2823.95   75.73
   2 -13  -1 2793.13   83.26
  -2 -13   1 2838.92   85.70
   2 -13   0 2480.74   74.46
   2 -13   0 2459.00   47.89
  -2 -13   0 2364.66  102.71
   2 -13   1   11.67   16.34
   2 -13   1    6.97    5.22
   2 -13   2  942.97   46.65
  -2 -13  -2  839.64   64.91
   2 -13   2  849.94   35.96
   2 -13   3  468.84   33.14
  -2 -13  -3  482.05   63.75
   2 -13   4  577.63   35.17
  -2 -13  -4  634.62   69.86
  -2  13  -5   82.04   44.72
  -2 -13  -5   50.28   28.93
   2 -13   5   31.62   21.63
  -2  13  -6  144.48   35.68
  -2 -13  -6  187.06  108.57
  -2 -13  -6  171.61   23.58
  -2  13  -7  165.14   44.48
  -2 -13  -7   81.12   49.10
  -2 -13  -8  469.78   78.67
   2  14  -7   36.40   48.62
   2 -14  -7  121.29   31.33
   2 -14  -7   26.05   28.22
   2  14  -6   18.69   46.63
   2 -14  -6   50.52   30.67
   2 -14  -6   45.67   27.31
   2  14  -5 4317.49  222.08
   2 -14  -5 4921.73  139.79
   2 -14  -5 4689.59  175.21
   2  14  -4   -6.94   27.29
  -2  14   4    5.02   10.20
   2 -14  -4   53.51   27.71
   2  14  -3 1352.78   63.43
  -2  14   3 1518.49   48.23
   2 -14  -3 1659.04   81.87
   2  14  -2   23.72   16.02
   2 -14  -2   57.61   15.84
  -2 -14   1  196.96   29.64
  -2 -14   0  502.16   38.93
   2 -14   1  603.67   24.84
  -2 -14  -1  579.51   59.97
   2 -14   2  128.49   18.50
  -2 -14  -2  107.70   35.00
   2 -14   2   82.82   32.02
   2 -14   3 1531.67   51.79
  -2 -14  -3 1468.97   83.26
   2 -14   4  535.96   41.15
  -2 -14  -4  589.25   60.45
   2 -14   5 1043.73   43.93
  -2 -14  -5  892.86   93.77
  -2  14  -6   40.84   37.93
  -2 -14  -6   90.29   70.97
  -2 -14  -6   17.82   13.05
  -2  14  -7   38.94   30.65
  -2 -14  -7   37.95   36.91
   2  15  -8  402.90   56.81
   2  15  -7  812.40   78.60
   2 -15  -7  634.24   80.94
   2  15  -6  218.12  102.77
   2 -15  -6  298.17   41.40
   2 -15  -6  231.78   85.52
   2  15  -5 2641.83  145.19
   2 -15  -5 2634.65  123.73
   2 -15  -5 2794.18   95.48
   2  15  -4 2711.86  126.80
  -2  15   4 2868.72   92.83
   2 -15  -4 2736.01  109.47
   2  15  -3  732.01   47.75
  -2  15   3  743.01   26.66
   2 -15  -3  799.43   55.51
   2 -15  -2   -1.88   15.50
   2 -15  -1 3167.84   87.33
  -2 -15   1 3249.15   96.52
  -2 -15   0   41.76   38.73
   2 -15   1  108.77   26.43
   2 -15   1   84.78   12.74
  -2 -15  -1   84.25   52.31
   2 -15   2  594.63   38.79
  -2 -15  -2  574.80   49.30
   2 -15   3  110.02   22.17
  -2 -15  -3   70.59   38.22
   2 -15   4 2376.23   83.29
  -2 -15  -4 2309.33  105.08
  -2  15  -5  424.42   60.09
  -2 -15  -5  382.98  122.39
   2 -15   5  272.86   27.65
  -2  15  -6  437.05   62.21
  -2 -15  -6  421.09  137.28
  -2 -15  -6  510.26   43.38
  -2  15  -7  161.19   47.98
  -2 -15  -7  123.33   56.47
   2  16  -8   32.84   33.23
   2 -16  -8   36.98   27.99
   2  16  -7  442.44  213.03
   2 -16  -7  478.58   50.46
   2 -16  -7  382.91   52.47
   2  16  -6  251.39  116.31
   2 -16  -6  261.48   43.00
   2 -16  -6  264.08   26.78
   2  16  -5  755.89   78.85
   2 -16  -5  768.62   62.05
  -2  16   4  144.95   36.16
   2  16  -4   16.82   25.39
  -2  16   3  137.05   10.27
   2 -16  -3  197.39   43.42
   2 -16  -2 1057.92   56.62
   2 -16  -1  188.70   37.01
  -2 -16   1  172.44   28.96
   2 -16   0  233.88   25.54
  -2 -16   0  257.68   58.02
   2 -16   1   34.85   23.66
   2 -16   1   85.82   17.23
  -2 -16  -2  115.98   43.19
  -2 -16  -3   26.65   28.48
   2 -16   4  144.63   28.27
  -2 -16  -4  133.54   68.35
   2 -16   5  423.06   39.83
  -2 -16  -5  488.15  138.94
  -2 -16  -6   27.21   13.50
  -2 -16  -6   15.60   32.44
  -2  16  -7  533.01   67.39
  -2 -16  -7  495.47  116.12
   2  17  -8    4.75   18.79
   2 -17  -8   33.79   23.37
   2  17  -7   74.58   26.73
   2 -17  -7  100.14   75.76
   2  17  -6    8.69   30.88
   2 -17  -6   23.05   25.05
   2 -17  -6   14.73   11.78
   2  17  -5   21.63   25.81
   2 -17  -5   90.39   29.43
  -2  17   4  829.08   32.37
   2 -17  -4  997.61   64.36
  -2  17   3  632.56   25.30
   2 -17  -3  558.15   56.95
   2  17  -2  984.95   50.92
  -2  17   2  938.18   13.23
   2 -17  -2  906.38   49.78
   2  17  -1  776.27   44.73
   2 -17  -1  786.37   47.02
  -2 -17   1  835.73   54.02
   2 -17   0  212.85   26.59
  -2 -17   0  273.18   37.83
   2 -17   1 4754.78  164.25
   2 -17   1 4877.67   70.81
  -2 -17  -1 4984.76  218.47
  -2 -17  -2  377.35  100.14
   2 -17   3 1562.42   64.23
   2 -17   4  491.03   37.24
  -2 -17  -4  566.78  158.99
   2 -17   5   32.40   17.81
  -2 -17  -5   24.28   35.23
  -2  17  -6  159.57   46.64
  -2 -17  -6  148.82   84.43
  -2 -17  -6  131.15   52.30
  -2  17  -7   70.09   43.90
  -2 -17  -7    4.76   19.61
   2  18  -8    2.35   23.46
   2 -18  -8    5.78   14.22
   2  18  -7   10.08   20.26
   2 -18  -7   17.11   17.12
   2 -18  -7   12.02   15.94
   2  18  -6  229.30   49.95
   2 -18  -6  178.72   35.77
   2 -18  -5  173.64   29.88
   2  18  -4  746.89   54.95
  -2  18   4  617.18   38.10
   2 -18  -4  784.88   62.08
   2  18  -3  188.21   24.75
  -2  18   3  181.14   29.38
   2 -18  -3  222.76   40.39
   2  18  -2 1006.06   49.47
   2 -18  -2 1046.44   55.69
   2  18  -1   90.54   22.52
  -2  18   1   75.37    7.32
   2 -18  -1   80.24   28.20
  -2 -18   1   86.03   55.26
   2 -18   0 1545.52   65.34
  -2 -18   0 1565.33   69.64
   2 -18   1   61.35   15.76
  -2 -18  -1   85.57   37.54
   2 -18   2   87.98   21.61
  -2 -18  -2  168.26   62.60
   2 -18   3  136.01   36.80
  -2 -18  -3   58.67   51.71
   2 -18   4   92.05   26.85
   2 -18   5  155.20   30.83
  -2 -18  -5  105.10   46.82
  -2  18  -6   70.00   44.15
  -2 -18  -6   21.02   28.78
  -2 -18  -6   -0.73   14.89
  -2  18  -7  128.60   43.65
  -2 -18  -7   96.53   41.29
   2 -19  -7  107.74   44.12
   2 -19  -6  102.01   33.39
   2  19  -5   13.38   14.18
   2 -19  -5    3.71   17.30
   2  19  -4  169.87   77.86
   2 -19  -4  178.68   46.09
   2  19  -3   13.02   24.41
  -2  19   3    0.96    3.70
   2 -19  -3   17.20   22.56
   2  19  -2    1.74   16.54
   2 -19  -2   31.27   20.87
   2  19  -1   66.46   24.37
  -2  19   1   48.88    9.49
   2 -19  -1   41.79   23.14
  -2 -19   1   55.35   51.88
  -2  19   0   19.92   17.47
   2 -19   0   18.84   24.86
  -2 -19   0   25.41   13.39
   2 -19   1 2927.12  109.96
   2 -19   1 2938.86   84.53
  -2 -19  -1 3206.90  138.84
   2 -19   2  152.48   28.07
  -2 -19  -2  151.82   52.07
   2 -19   3    3.69   15.55
  -2 -19  -3   11.18   21.90
   2 -19   4 4687.85  206.83
  -2 -19  -4 5064.21  159.03
   2 -19   5  450.79   71.75
  -2  19  -6  311.16   60.83
  -2 -19  -6  278.79   51.60
  -2 -19  -6  249.85   50.10
  -2  19  -7   38.94   35.66
  -2 -19  -7   23.81   34.16
   2 -20  -7  263.30   44.86
   2  20  -6   39.83   25.56
   2 -20  -6   56.09   30.23
   2  20  -5  381.03   52.64
   2 -20  -5  339.59   42.25
   2  20  -4   14.92   10.28
   2 -20  -4   61.64   33.11
   2  20  -3  199.90   33.86
   2 -20  -3  182.24   32.63
  -2  20   2   37.75    5.47
   2  20  -2   61.56   25.03
   2  20  -1  413.23   40.63
  -2  20   1  383.12   18.82
   2 -20  -1  346.03   36.01
  -2 -20   1  498.94   88.07
  -2  20   0  266.97   23.64
   2 -20   0  245.82   38.40
  -2 -20   0  237.56  114.32
   2 -20   1  172.70   88.79
  -2 -20  -1  176.37   36.78
   2 -20   2   44.13   26.35
  -2 -20  -2   31.97   30.65
   2 -20   3   35.96   25.99
  -2 -20  -3   53.62   27.57
   2 -20   4  587.48   47.93
  -2 -20  -4  601.79  136.71
   2 -20   5   32.12   18.46
  -2 -20  -5   18.17   17.69
  -2 -20  -5   14.45   25.32
  -2  20  -6   35.26   32.34
  -2 -20  -6   -1.08   12.74
  -2 -20  -6   47.30   44.79
   2  21  -7    8.84   18.24
   2 -21  -7   14.94   16.11
   2  21  -6  327.09  140.99
   2 -21  -6  251.68  126.50
   2  21  -5   85.35   36.52
   2 -21  -5  102.57   51.51
   2  21  -4  103.68   42.67
   2 -21  -4   81.64   41.49
   2  21  -3  275.26   34.26
   2 -21  -3  251.90   35.98
   2  21  -2  210.88   31.07
   2  21  -1  756.01   47.29
  -2  21   1  774.80   25.01
   2 -21  -1  770.04  122.65
  -2 -21   1  752.93   66.71
  -2  21   0 1247.65   44.64
   2 -21   1  222.49  105.74
  -2 -21  -1  312.00  107.90
   2 -21   2  220.55   37.33
  -2 -21  -2  226.54   87.59
   2 -21   3 1199.02  156.97
  -2 -21  -3 1215.36   92.42
   2 -21   4  369.61   59.16
  -2 -21  -4  370.47  165.50
   2 -21   5  528.92   43.47
  -2 -21  -5  582.02   51.50
  -2 -21  -5  519.40   80.54
  -2  21  -6  733.81   73.12
  -2 -21  -6  668.86   58.18
  -2 -21  -6  729.91   72.92
   2  22  -7  422.86  104.31
   2 -22  -7  355.66   49.23
   2  22  -6  119.29   54.19
   2 -22  -6  180.58   79.36
   2  22  -5  210.24  117.48
   2 -22  -5  291.87   49.69
   2  22  -4   12.25   21.43
   2 -22  -4    7.12   19.14
   2 -22  -3   11.06   15.45
   2  22  -2   40.00   23.75
  -2  22   2   17.67    9.14
   2 -22  -2   40.04   27.29
   2  22  -1   92.94   24.30
  -2  22   1   92.87   23.10
   2 -22  -1   58.71   26.09
  -2  22   0 3693.20   97.39
   2  22   0 3792.35  132.59
   2 -22   1  285.18   52.16
  -2 -22  -1  158.94   98.53
   2 -22   2  363.65   59.16
  -2 -22  -2  297.53   49.38
   2 -22   3   -0.68   17.84
  -2 -22  -3   11.89   17.46
   2 -22   4  185.15   35.07
  -2 -22  -4  128.85   72.60
   2 -22   5   25.80   15.74
  -2 -22  -5   20.59   16.89
  -2 -22  -5   34.20   23.67
  -2 -22  -6   18.59   19.45
  -2 -22  -6   26.40   34.06
   2  23  -6   12.56   31.07
   2  23  -5   27.79   33.30
   2 -23  -5   37.63   49.40
   2  23  -4  125.86   74.73
   2 -23  -4  120.41   31.27
   2  23  -3   69.15   32.67
   2 -23  -3   44.42   23.44
   2  23  -2   86.58   24.56
   2 -23  -2   93.88   28.93
  -2  23   1    6.85    8.29
   2  23  -1   22.67   19.80
  -2  23   0 1490.96   50.24
   2  23   0 1718.09   81.31
  -2 -23   0 1717.98  128.90
   2 -23   1    8.28   12.14
  -2 -23  -1   30.86   34.11
   2 -23   2    9.38   11.46
  -2 -23  -2   10.03   20.73
   2 -23   3  115.76   60.45
  -2 -23  -3  162.11  109.23
   2 -23   4  529.60   53.85
  -2 -23  -4  575.19   86.59
   2 -23   5   71.53   39.66
  -2 -23  -5   78.72   35.57
  -2 -23  -5   52.36   70.77
  -2 -23  -6  108.59   63.58
  -2 -23  -6   76.71   44.61
   2  24  -6   94.11   64.23
   2 -24  -6  129.66   37.66
   2  24  -5  785.29   88.75
   2 -24  -5  877.10   71.87
   2  24  -4   27.63   25.71
   2 -24  -4   31.22   26.16
   2  24  -3   50.78   31.33
   2 -24  -3   22.86   27.10
   2  24  -2    6.48   18.43
   2 -24  -2   24.02   24.46
   2  24  -1 1057.33   57.77
  -2  24   0 3996.14  100.96
   2 -24   0 4047.04  117.15
   2 -24   1  213.83  106.09
  -2 -24  -1  176.17  116.28
   2 -24   2  455.65   46.02
  -2 -24  -2  389.68   54.63
   2 -24   3    7.66   22.24
  -2 -24  -3   76.73   70.42
   2 -24   4    4.38   18.29
  -2 -24  -4   14.89   26.95
   2 -24   5  274.32   63.31
  -2 -24  -5  301.35   39.20
  -2 -24  -5  235.08  167.05
   2  25  -6  232.72  145.77
   2 -25  -6  250.96   98.53
   2  25  -5   28.88   27.35
   2 -25  -5   38.63   28.76
   2  25  -4  249.28   59.13
   2 -25  -4  225.02   44.97
   2  25  -3  117.24   33.54
   2 -25  -3   75.85   30.93
   2  25  -2  606.42   52.22
   2 -25  -2  687.80   65.62
   2  25  -1   30.80   27.57
   2 -25  -1    1.80   19.83
  -2  25   0    4.76    6.79
   2 -25   0   16.07   32.33
   2 -25   1    2.53   16.82
  -2 -25  -1   23.95   24.97
   2 -25   2   51.74   33.31
  -2 -25  -2   29.65   33.83
   2 -25   3   73.32   24.62
  -2 -25  -3   82.79   47.25
   2 -25   4   12.89   18.96
  -2 -25  -4    8.03   20.46
   2 -25   5   21.76   25.19
  -2 -25  -5   45.00   23.86
  -2 -25  -5   25.03   17.54
   2  26  -6  -10.47   24.96
   2 -26  -6   39.62   25.75
   2  26  -5   53.81   24.67
   2 -26  -5  107.41   39.57
   2  26  -4  129.77   65.92
   2 -26  -4  123.42   45.25
   2  26  -3   45.85   25.04
   2 -26  -3   60.49   33.11
   2  26  -2  381.31   44.23
   2 -26  -2  316.36   48.50
   2  26  -1  139.92   36.59
   2 -26  -1  164.83   44.26
   2  26   0  589.75   46.81
   2 -26   0  628.37   55.87
  -2 -26   0  755.40   70.42
   2 -26   1  171.73   39.04
  -2 -26  -1  102.74   86.14
   2 -26   2   15.77   18.76
  -2 -26  -2   43.06   43.26
   2 -26   3   -1.71   14.19
  -2 -26  -3   22.02   24.57
   2 -26   4  138.48   35.87
  -2 -26  -4   97.69   58.51
   2 -26   5  456.39   50.37
  -2 -26  -5  452.50   73.82
  -2 -26  -5  367.56  189.26
   2  27  -5  159.80   76.10
   2 -27  -5  186.28   40.67
   2  27  -4   40.72   28.70
   2 -27  -4   94.87   37.53
   2  27  -3   18.55   18.93
   2 -27  -3   10.09   23.83
   2  27  -2   35.00   26.88
   2 -27  -2    2.31   17.22
   2  27  -1 1174.19   72.32
   2 -27  -1  969.61   83.65
   2  27   0   16.97   17.85
   2 -27   0   12.66   27.52
   2 -27   1   27.48   21.00
  -2 -27  -1   58.73   45.94
   2 -27   2   31.85   25.80
  -2 -27  -2   13.53   39.71
   2 -27   3   46.24   35.89
  -2 -27  -3   63.90   45.42
   2 -27   4  199.78   37.41
  -2 -27  -4   97.81   68.37
   2  28  -5   15.67   18.43
   2  28  -4   13.65   31.31
   2 -28  -4   60.83   35.71
   2  28  -3   50.66   28.40
   2 -28  -3   40.30   36.10
   2  28  -2   55.16   29.67
   2 -28  -2   86.25   45.32
   2  28  -1   73.43   38.22
   2 -28  -1   90.75   52.75
   2  28   0   90.45   33.08
   2 -28   0   67.83   28.61
   2  28   1   24.82   16.46
   2 -28   1   27.05   23.53
  -2 -28  -1   36.44   46.98
   2 -28   2  101.22   32.89
  -2 -28  -2  130.49   98.95
   2 -28   3    5.27   12.24
  -2 -28  -3   11.30   20.10
   2 -28   4  284.50   69.97
  -2 -28  -4  380.12   50.57
  -2 -28  -4  293.27  132.62
   2  29  -4    7.68   14.82
   2 -29  -4    0.85   22.15
   2  29  -3   33.45   24.61
   2 -29  -3   72.63   35.87
   2  29  -2  491.16   55.62
   2 -29  -2  438.09  135.48
   2  29  -1 1089.55   74.48
   2 -29  -1 1114.10  102.35
   2  29   0   29.64   24.16
   2 -29   0   66.96   48.81
   2  29   1  460.25   61.31
   2 -29   1  381.35   58.71
  -2 -29  -1  490.62   78.19
   2 -29   2   19.21   18.57
  -2 -29  -2   14.66   34.91
   2 -29   3   40.76   27.21
  -2 -29  -3    8.91   26.62
   2 -29   4  242.25   45.21
  -2 -29  -4  148.32   79.51
  -2 -29  -4  131.24   72.90
   2  30  -4  141.43  116.64
   2 -30  -4  194.24   47.77
   2  30  -3   12.90   21.81
   2 -30  -3    9.59   26.08
   2  30  -2   96.20   36.89
   2 -30  -2  122.48   47.97
   2  30  -1 2273.79  111.58
   2 -30  -1 2327.85  132.75
   2  30   0   44.55   28.11
   2 -30   0   17.34   19.71
   2  30   1  158.41   36.08
   2 -30   1  138.74   85.50
  -2 -30  -1  154.90   58.24
   2 -30   2  299.21   68.27
  -2 -30  -2  290.48  191.27
   2 -30   3   26.80   18.20
  -2 -30  -3   48.83  104.14
   2  31  -3   68.25   61.52
   2 -31  -3  138.33   47.90
   2  31  -2   19.10   28.57
   2 -31  -2    8.02   28.49
   2  31  -1   11.73   22.56
   2  31   0  383.33   46.07
   2 -31   0  423.83   88.45
   2  31   1  132.41   33.32
   2 -31   1   94.36   48.00
   2 -31   2   25.54   31.82
  -2 -31  -2   28.66   38.96
   2  32  -2  110.28   36.35
   2 -32  -2  130.29   48.46
   2  32  -1   35.16   24.44
   2 -32  -1    4.57   26.93
   2  32   0  112.51   37.96
   2 -32   0   36.77   41.03
   2  32   1  192.77   37.98
   2 -32   1  204.03   41.51
   2  33   0   30.18   24.76
   2 -33   0   24.53   30.00
   3   0  -6  132.72   60.07
   3   0  -6  131.90   64.47
   3   0  -5   -2.29   12.19
   3   0  -5   12.75   18.08
   3   0  -410467.33  208.21
   3   0  -3    4.61   10.26
   3   0  -3   12.43   15.12
  -3   0   3   -1.87   20.06
   3   0  -2   44.08   21.36
  -3   0   2   38.98   13.06
  -3   0   2   49.12   10.03
   3   0  -2   25.77   12.40
   3   0  -1    6.54   13.96
  -3   0   1    7.97   10.80
  -3   0   1    5.30    8.10
   3   0   0  177.33   26.55
  -3   0   0  219.88   22.06
  -3   0   0  187.99   22.48
   3   0   0  172.45   19.11
   3   0   1    4.16   10.36
  -3   0  -1   10.81   12.10
  -3   0  -1    5.08   13.76
   3   0   1    9.82   10.37
   3   0   2 8906.62  176.31
  -3   0  -2 9144.44  169.62
  -3   0  -2 8883.29  192.51
  -3   0  -3    3.17    6.35
  -3   0  -3   18.64   13.69
  -3   0  -4  435.52   19.96
  -3   0  -4  452.56   46.88
  -3   0  -5   23.44   22.27
  -3   0  -6    9.39   26.08
  -3   0  -7   45.26   43.15
  -3   0  -8  815.13   85.53
   3  -1  -7   18.08   17.74
   3   1  -6  132.75   64.28
   3   1  -6  110.95   28.43
   3  -1  -6  109.74   57.55
   3  -1  -6  141.76   56.69
   3   1  -5  198.59   54.21
   3   1  -5  218.85   37.86
   3  -1  -5  256.76   96.83
   3  -1  -5  176.42   26.63
   3   1  -4 1297.87   63.84
   3   1  -3 3589.60  102.82
   3   1  -3 3601.76   87.20
  -3   1   3 3545.81   80.24
   3  -1  -3 3430.88  125.45
   3  -1  -3 3594.05   85.11
  -3  -1   3 3676.62   84.27
   3   1  -2 1741.50   74.23
  -3   1   2 1753.50   37.02
   3   1  -2 1787.88   38.25
  -3   1   2 1906.61   56.64
   3   1  -2 1764.48   47.20
   3  -1  -2 1722.35   59.01
  -3  -1   2 1788.89   59.52
   3  -1  -2 1807.80   43.44
  -3  -1   2 1790.01   41.45
   3   1  -1   67.63   49.66
  -3   1   1  101.07   14.56
   3   1  -1   99.87   12.58
  -3   1   1  107.11   16.28
  -3  -1   1  110.71   15.37
   3  -1  -1   94.38   45.08
  -3  -1   1   67.66   38.46
   3   1   0 5468.79  110.78
  -3   1   0 5855.44  100.19
   3   1   0 5871.40   97.95
  -3   1   0 5753.28   99.20
  -3  -1   0 5773.95   99.49
   3  -1   0 5571.97  101.55
  -3  -1   0 5736.40  112.94
   3  -1   0 5770.45   94.58
   3   1   1  131.48   17.45
  -3   1  -1  221.04   24.03
   3   1   1  186.43   22.51
  -3   1  -1  145.08   20.45
  -3  -1  -1  132.26   21.38
   3  -1   1  198.37   53.58
  -3  -1  -1  210.46   32.65
   3  -1   1  135.34   19.20
  -3   1  -210517.57  219.76
  -3   1  -210299.37  184.85
  -3  -1  -210792.87  200.25
  -3  -1  -210768.10  223.31
   3  -1   210609.92  219.77
  -3   1  -3 1452.69   40.68
  -3   1  -3 1513.16   71.69
  -3  -1  -3 1502.98   43.87
  -3  -1  -3 1559.88   73.25
  -3   1  -4   33.26    7.38
  -3   1  -4   47.81   24.45
  -3  -1  -4   27.30    9.49
  -3  -1  -4   42.88   23.51
  -3   1  -5  405.98   54.10
  -3  -1  -5  464.45   56.45
  -3  -1  -5  383.99   12.45
  -3   1  -6  208.52   57.98
  -3  -1  -6  204.15   66.37
  -3   1  -7  108.01   55.14
  -3  -1  -7    9.37   24.35
  -3   1  -8  177.88   58.17
  -3  -1  -8  163.10   48.78
   3   2  -7 1684.99  121.32
   3  -2  -7 1526.48   97.82
   3   2  -6  370.40   39.58
   3  -2  -6  369.51   38.75
   3  -2  -6  327.04   37.07
   3   2  -5 2553.81  119.58
   3   2  -5 2406.03  110.48
   3  -2  -5 2680.39   87.21
   3  -2  -5 2399.71  143.45
   3   2  -4 1372.16   53.24
   3  -2  -4 1337.24   57.75
   3   2  -3  516.30   39.78
  -3   2   3  463.54   28.33
  -3   2   3  529.93    9.67
   3   2  -3  499.15   16.37
   3   2  -3  528.33   31.87
  -3   2   3  479.93    8.93
  -3  -2   3  481.06   14.57
   3  -2  -3  483.04   44.92
   3   2  -2  538.48   36.97
   3   2  -2  645.91   25.35
  -3   2   2  663.74   24.17
  -3   2   2  630.45   33.53
   3   2  -2  693.95   31.23
   3  -2  -2  682.13   40.57
  -3  -2   2  669.84   37.90
   3  -2  -2  685.99   27.65
  -3  -2   2  595.89   36.00
   3   2  -1  426.08   29.81
  -3   2   1  449.42   27.23
  -3   2   1  428.99   27.32
   3  -2  -1  490.58   68.41
  -3  -2   1  450.67   26.11
  -3  -2   1  311.65   24.38
   3   2   0 1971.80   57.38
   3   2   0 2074.24   57.66
  -3   2   0 2055.68   59.88
  -3   2   0 2205.18   56.87
  -3  -2   0 2027.26   57.76
  -3  -2   0 2107.35   58.94
   3  -2   0 2051.90   64.16
   3  -2   0 2206.67   56.86
  -3   2  -1 4190.90   91.84
   3   2   1 4597.71   95.73
   3  -2   1 4431.15   93.56
  -3  -2  -1 4404.21   95.41
   3  -2   1 4889.28   96.80
  -3   2  -2  365.80   40.22
  -3   2  -2  262.20   21.59
  -3  -2  -2  309.77   25.31
  -3  -2  -2  384.58   38.58
   3  -2   2  297.00   70.75
  -3   2  -3 1682.09   75.64
  -3   2  -3 1740.92   44.68
  -3  -2  -3 1839.44   52.46
  -3  -2  -3 1815.54   76.79
   3  -2   3 1675.69   63.27
  -3   2  -4  107.34   10.43
  -3   2  -4  113.69   31.74
  -3  -2  -4   92.91   13.68
  -3  -2  -4  137.07   32.82
  -3   2  -5  409.08   53.08
  -3  -2  -5  437.47   67.43
  -3  -2  -5  381.01   19.83
  -3   2  -6 5245.78  175.88
  -3   2  -7  640.68   70.31
  -3  -2  -7  484.41   69.89
  -3   2  -8  215.34   53.61
  -3  -2  -8  168.31   49.41
   3  -3  -8 1170.25  103.81
   3   3  -7  120.23   67.04
   3  -3  -7  107.00   60.54
   3   3  -6  203.98  118.72
   3  -3  -6  191.67   39.85
   3   3  -5   12.58   22.75
   3  -3  -5   -6.06   15.13
   3  -3  -5    9.46   10.93
   3   3  -4   40.06    5.60
   3   3  -4   52.53   42.50
   3  -3  -4   31.20   24.75
   3  -3  -4   45.70   21.20
   3   3  -3  235.17   89.15
   3   3  -3  198.00   22.95
   3   3  -3  237.13   14.48
  -3   3   3  208.92   25.78
  -3   3   3  211.76   10.56
   3  -3  -3  285.23   97.05
  -3  -3   3  240.91   17.31
   3   3  -2  706.88   38.32
   3   3  -2  732.31   29.11
  -3   3   2  752.66   25.47
  -3   3   2  789.38   36.18
   3   3  -2  715.62   34.40
  -3  -3   2  757.72   38.69
   3  -3  -2  776.48   43.33
  -3  -3   2  769.53   38.88
   3   3  -1 5200.61  102.93
  -3   3   1 5263.00   83.33
  -3   3   1 5569.39   97.47
   3  -3  -1 5081.20  102.06
  -3  -3   1 5285.24   87.62
  -3  -3   1 4816.18   93.67
   3   3   0  759.33   36.33
  -3   3   0  796.08   36.96
  -3   3   0  826.01   36.59
  -3  -3   0  843.05   40.52
  -3  -3   0  823.97   46.91
   3  -3   0  768.16   37.78
  -3   3  -1   22.57   10.43
  -3   3  -1   21.30   11.67
   3  -3   1   12.64   20.21
  -3  -3  -1   23.51   13.83
  -3  -3  -1   18.50    8.52
  -3   3  -2 1951.77   74.67
  -3   3  -2 2096.60   58.17
   3  -3   2 1952.81   61.91
  -3  -3  -2 1982.43   77.98
  -3  -3  -2 2002.93   62.83
  -3   3  -3    1.05   14.72
  -3   3  -3   14.65    7.71
  -3  -3  -3   12.76   10.38
  -3  -3  -3   28.21   21.32
   3  -3   3    4.70    9.94
  -3   3  -4  215.80   14.12
  -3   3  -4  278.76   49.34
  -3  -3  -4  216.68   18.14
  -3  -3  -4  242.61   42.05
  -3   3  -5 1356.26   81.28
  -3  -3  -5 1457.38   90.21
  -3   3  -6  906.86  100.70
  -3   3  -7   98.70   46.95
  -3  -3  -7   65.82   37.95
  -3   3  -8  369.16   63.65
  -3  -3  -8  369.69   63.98
   3  -4  -8  355.90   96.99
   3   4  -7  406.60   51.93
   3  -4  -7  297.95   73.34
   3   4  -6   88.76    9.57
   3   4  -6   69.55   17.58
   3   4  -6  114.21   51.23
   3  -4  -6   95.87   48.95
   3   4  -5  545.62   18.19
   3   4  -5  510.74   61.53
   3  -4  -5  613.95   50.04
   3  -4  -5  627.46   53.18
  -3   4   4   51.28   15.03
   3   4  -4   70.88   15.14
   3   4  -4   53.61   33.25
   3  -4  -4   53.78   32.21
   3  -4  -4   99.58   48.81
   3   4  -3 3234.41   69.85
  -3   4   3 2971.98   67.30
  -3   4   3 3107.18   61.22
   3  -4  -3 3370.45  101.83
   3  -4  -3 3204.04   93.21
  -3  -4   3 3271.73   67.14
   3   4  -2  358.76   43.70
   3   4  -2  353.03   22.39
  -3  -4   2  394.75   42.76
   3  -4  -2  361.72   30.30
  -3  -4   2  330.81   30.39
  -3   4   1  493.87   28.92
  -3   4   1  457.58   29.37
   3  -4  -1  414.71   34.46
  -3  -4   1  450.26   50.01
  -3  -4   1  435.06   29.73
   3   4   0  603.31   35.61
  -3   4   0  555.03   34.04
  -3   4   0  575.01   29.77
  -3  -4   0  539.01   31.77
  -3  -4   0  570.53   37.12
   3  -4   0  557.57   32.53
  -3   4  -1 4783.19  117.90
  -3  -4  -1 4941.03  114.84
  -3  -4  -1 4616.08  116.20
   3  -4   1 4852.07  111.15
  -3   4  -2 5440.13  137.54
  -3   4  -2 5638.30  112.98
   3  -4   2 5821.78  128.99
  -3  -4  -2 5798.65  146.69
  -3  -4  -2 5746.81  133.07
  -3   4  -3  467.94   43.79
  -3   4  -3  526.26   37.33
   3  -4   3  487.16   31.68
  -3  -4  -3  480.69   45.78
  -3  -4  -3  554.64   32.38
  -3   4  -4  441.31   50.94
  -3   4  -4  460.19   29.14
  -3  -4  -4  435.23   54.15
  -3  -4  -4  438.41   49.78
   3  -4   4  419.99   32.53
  -3   4  -5   57.08   34.82
  -3  -4  -5   23.85   27.28
  -3  -4  -5   51.35   20.34
  -3   4  -6  554.63   67.39
  -3  -4  -6  547.14   66.66
  -3   4  -7   34.17   39.41
  -3  -4  -7    5.08   24.97
  -3   4  -8  344.22   65.33
  -3  -4  -8  599.61   72.87
   3  -5  -8   86.66   45.29
   3   5  -7   10.19    7.29
   3  -5  -7   26.37   26.24
   3   5  -6    6.58   13.35
   3   5  -6   14.57    6.64
   3  -5  -6    4.19   14.48
   3   5  -5  227.31   14.83
   3  -5  -5  222.99   26.77
   3   5  -4 3204.40  114.87
   3   5  -4 3174.57   69.17
  -3   5   4 3261.53   42.54
  -3   5   4 3288.80   72.75
   3  -5  -4 3191.29  109.32
   3  -5  -4 3308.55  111.58
   3   5  -312268.71  130.59
  -3   5   311901.37  199.16
   3  -5  -311561.47  226.94
   3  -5  -312130.97  134.27
   3   5  -2   65.87   31.63
   3   5  -2   36.68   10.60
  -3  -5   2   47.18   13.48
   3  -5  -2   59.11   12.85
   3  -5  -2   56.27   19.60
  -3   5   1 2313.48   61.52
  -3   5   1 2320.79   57.47
   3  -5  -1 2293.36   67.30
  -3  -5   1 2308.86   78.09
   3   5   0 1571.02   53.16
  -3   5   0 1652.84   57.25
  -3   5   0 1669.55   49.20
  -3  -5   0 1777.53   58.09
  -3  -5   0 1620.93   60.25
   3  -5   0 1577.73   52.51
  -3   5  -1 1398.36   59.69
  -3  -5  -1 1368.15   55.06
  -3  -5  -1 1308.27   54.04
   3  -5   1 1399.62   59.27
  -3   5  -2 1588.57   69.00
  -3   5  -2 1662.94   50.63
   3  -5   2 1658.38   61.42
  -3  -5  -2 1617.97   69.25
  -3  -5  -2 1702.46   62.92
  -3   5  -3 1856.54   83.94
  -3   5  -3 2032.04   57.30
   3  -5   3 2004.83   66.74
  -3  -5  -3 1907.02   84.96
  -3  -5  -3 2078.73   75.07
  -3   5  -4  895.75   70.49
  -3   5  -4 1086.48   40.64
  -3  -5  -4 1103.34   68.18
  -3  -5  -4 1100.03   76.81
   3  -5   4 1054.64   53.52
  -3   5  -5 1026.69   81.47
  -3  -5  -5 1118.17   82.13
  -3  -5  -5 1119.77   44.80
  -3   5  -6 1021.52   94.10
  -3  -5  -6 1009.85   91.88
  -3   5  -7   64.73   46.79
  -3  -5  -7   46.24   41.75
  -3   5  -8   47.99   37.19
  -3  -5  -8   79.69   53.35
   3  -6  -8   91.30   43.99
   3   6  -7   26.83   32.66
   3  -6  -7   29.90   39.98
   3   6  -6    8.55    7.75
   3   6  -6   11.13   15.44
   3  -6  -6   13.75   22.28
   3   6  -5  789.36   56.94
   3   6  -5  742.63   31.13
   3  -6  -5  862.13   52.94
  -3   6   4 1911.92   62.92
  -3   6   4 1740.28   50.26
   3   6  -4 1862.01   83.77
   3  -6  -4 1946.02   73.40
   3  -6  -4 1784.60   76.06
  -3   6   3  195.23   14.44
   3   6  -3  213.32   38.44
   3  -6  -3  237.02   20.41
  -3  -6   3  227.37   35.58
   3  -6  -3  274.13   38.65
   3   6  -2 5721.42  121.47
   3   6  -2 5564.52  122.76
   3  -6  -2 5684.51  132.18
   3  -6  -2 5714.90  101.15
  -3  -6   2 5580.77  116.87
   3  -6  -1 3948.17   86.33
  -3  -6   1 4264.12   90.95
   3   6   0  258.54   27.75
  -3   6   0  230.74   25.95
  -3   6   0  250.54   23.02
  -3  -6   0  166.52   19.68
  -3  -6   0  242.20   25.65
   3  -6   0  224.42   23.56
  -3   6  -1 1713.91   68.00
  -3  -6  -1 1863.87   67.11
  -3  -6  -1 1932.11   72.02
   3  -6   1 1700.88   60.08
  -3   6  -2 2140.99   74.82
  -3   6  -2 2207.49   54.89
   3  -6   2 2061.86   59.86
  -3  -6  -2 2217.03   80.26
  -3  -6  -2 2283.48   68.38
  -3   6  -3   53.30   23.24
  -3   6  -3    4.56    6.02
   3  -6   3    6.40    8.98
  -3  -6  -3   75.86   25.96
  -3  -6  -3   28.52   17.55
  -3   6  -4  407.58   44.46
  -3  -6  -4  541.80   94.16
  -3  -6  -4  576.58   58.46
   3  -6   4  525.74   27.77
  -3   6  -5   10.49   22.40
  -3  -6  -5   54.46   39.19
  -3  -6  -5   17.36   10.02
  -3   6  -6 1133.12   88.51
  -3  -6  -6 1266.62   93.44
  -3   6  -7    8.66   38.16
  -3  -6  -7   15.75   25.37
  -3  -6  -8   13.73   33.63
   3   7  -8  471.97   59.54
   3  -7  -8  424.88   52.51
   3   7  -7  331.70   58.56
   3  -7  -7  231.65   80.66
   3   7  -6  751.49   40.91
   3   7  -6 1002.54   60.79
   3  -7  -6  933.21   62.85
   3   7  -5  304.78   60.84
   3  -7  -5  367.22   38.32
   3   7  -4  683.16   49.78
  -3   7   4  685.84   31.17
  -3   7   4  645.30   33.23
   3  -7  -4  764.95   49.50
  -3   7   3 6389.91   92.17
   3   7  -3 6128.69  134.20
  -3   7   3 6688.23  106.68
   3   7  -3 6286.48  126.60
   3  -7  -3 6546.64  135.30
  -3  -7   3 6528.77  122.90
   3  -7  -3 6803.28  113.94
   3   7  -2  531.79   29.63
   3   7  -2  360.09  127.89
   3  -7  -2  474.47   36.66
   3  -7  -2  521.46   19.14
  -3  -7   2  549.02   36.07
   3  -7  -1  200.24   26.76
  -3  -7   1  222.63   26.13
   3   7   0 2071.61   71.43
  -3  -7   0 2199.78   74.46
   3  -7   0 2336.85   75.84
  -3   7  -1  317.34   31.93
  -3  -7  -1  391.35   46.88
   3  -7   1  437.21   43.23
  -3   7  -2 2147.56   82.78
  -3   7  -2 1991.56   50.98
   3  -7   2 2001.41   60.44
  -3  -7  -2 1908.31   82.42
  -3  -7  -2 1907.38   66.11
  -3   7  -3 4688.31  148.13
  -3   7  -3 4783.41  114.01
   3  -7   3 4738.88  119.76
  -3  -7  -3 4661.65  175.46
  -3  -7  -3 4926.03  143.93
  -3   7  -4   41.19   28.09
  -3  -7  -4   46.81   24.66
  -3  -7  -4   68.39   38.98
   3  -7   4   55.43   31.41
  -3   7  -5    8.58   21.64
  -3  -7  -5   47.39   32.81
  -3  -7  -5    4.05   12.35
  -3   7  -6  953.19   82.27
  -3  -7  -6 1158.37  115.60
  -3  -7  -7  723.95  104.22
  -3   7  -8   59.06   40.61
  -3  -7  -8   35.30   33.55
   3   8  -8    9.64   31.49
   3  -8  -8   28.04   25.79
   3   8  -7  336.95   85.39
   3   8  -7  480.45   31.43
   3  -8  -7  324.69  127.07
   3   8  -6  610.82   70.38
   3   8  -6  777.71   36.42
   3   8  -6  570.69   29.26
   3  -8  -6  821.31   62.54
   3   8  -5   57.52   27.48
  -3   8   5   57.10   10.60
   3  -8  -5   73.37   26.00
  -3   8   4  117.92   16.78
   3   8  -4  124.48   20.33
  -3   8   4  116.08   27.26
   3   8  -4  122.62   28.62
   3  -8  -4   91.32   22.17
   3   8  -3   16.65   14.34
  -3   8   3   18.56   16.58
  -3   8   3    4.47   15.30
   3  -8  -3   91.68   30.14
   3  -8  -3   20.71   10.56
  -3  -8   3   22.92   31.37
   3   8  -2 4465.49  147.27
   3   8  -2 4548.59  118.08
   3  -8  -2 4328.46  115.77
  -3  -8   2 4547.56  120.63
   3  -8  -1  578.94   42.54
  -3  -8   1  702.02   37.46
   3  -8   0 1349.27   51.84
  -3  -8   0 1394.63   87.35
   3  -8   1 8645.88  197.77
  -3  -8  -1 8590.70  235.10
  -3   8  -2 5505.67  103.46
  -3   8  -2 5389.58  130.73
   3  -8   2 5404.82  110.58
  -3  -8  -2 5149.82  183.19
  -3   8  -3  144.19   16.49
  -3   8  -3  193.30   37.29
   3  -8   3  125.48   20.06
  -3  -8  -3  200.26   40.87
  -3   8  -4  279.23   47.02
  -3  -8  -4  272.21   43.11
  -3  -8  -4  308.43  132.68
   3  -8   4  285.57   70.70
  -3   8  -5   16.47   30.20
   3  -8   5    0.93    6.19
  -3  -8  -5   -0.06    7.91
  -3  -8  -6  810.42   91.85
  -3  -8  -7  461.69  128.47
  -3   8  -8  385.95   72.01
  -3  -8  -8  288.25  167.84
   3   9  -8  106.63   80.44
   3  -9  -8   88.91   67.81
   3   9  -7   66.50   49.43
   3   9  -7   61.69   16.90
   3  -9  -7   47.55   28.90
   3   9  -6  428.11   25.67
   3   9  -6  543.89   63.15
   3  -9  -6  541.38   46.09
   3   9  -5  376.74   41.93
  -3   9   5  341.09   23.42
   3   9  -5  334.51   58.09
   3  -9  -5  310.29   38.78
   3   9  -4  151.82   28.78
   3   9  -4  120.18   41.35
  -3   9   4  132.33   16.05
   3  -9  -4  141.94   27.83
   3   9  -3 1463.63   58.92
   3   9  -3 1513.62   54.70
  -3   9   3 1539.50   36.38
  -3   9   3 1558.22   56.95
   3  -9  -3 1379.92   62.68
  -3  -9   3 1542.48   50.97
   3   9  -2 6954.17  170.53
   3   9  -2 7787.04  166.34
   3  -9  -2 8167.55  177.49
  -3  -9   2 7770.13  187.02
   3  -9  -1 3029.22   87.56
  -3  -9   1 3078.37   90.71
   3  -9   0 1267.41   49.04
  -3  -9   0 1430.65   71.32
   3  -9   1 2380.91   82.04
  -3  -9  -1 1970.97   97.41
  -3   9  -2 4492.02  119.13
  -3  -9  -2 4802.44  135.84
   3  -9   2 4508.93  128.77
  -3   9  -3   15.69    9.81
  -3   9  -3   35.38   28.03
   3  -9   3    6.96   10.75
  -3  -9  -3    8.56   24.12
  -3   9  -4 1082.68   72.80
  -3  -9  -4 1197.91   88.83
   3  -9   4 1090.53   49.56
  -3   9  -5   49.51   35.69
  -3  -9  -5   47.10   73.46
   3  -9   5   26.79   14.93
  -3   9  -6   25.75   26.52
  -3  -9  -6    3.83   29.44
  -3  -9  -7  255.08  166.41
   3  10  -8   83.46   92.99
   3 -10  -8  127.73   86.54
   3  10  -7  130.58   70.87
   3 -10  -7  123.51   42.28
   3  10  -6   43.68   39.95
   3 -10  -6   44.33   22.60
   3  10  -5   11.09   14.54
  -3  10   5    9.40    7.99
   3  10  -5    5.11    8.85
   3 -10  -5   36.76   23.83
   3  10  -4  837.78   51.00
   3  10  -4  837.08   38.28
  -3  10   4  849.71   30.02
   3 -10  -4  945.85   55.73
  -3  10   3  251.32   25.69
   3  10  -3  276.91   77.11
   3  10  -3  400.97   54.98
  -3  10   3  258.32   15.09
   3 -10  -3  449.51   49.22
   3  10  -2   96.10   50.35
   3 -10  -2  143.02   28.06
  -3 -10   2   98.19   30.41
   3 -10  -1  242.35   26.49
   3 -10  -1  266.18    6.18
  -3 -10   1  280.36   30.26
   3 -10   0  923.96   47.82
  -3 -10   0  917.49   52.56
   3 -10   1 3512.50   89.75
  -3 -10  -1 3611.81  102.92
   3 -10   2 2678.26   88.00
  -3 -10  -2 2422.79  126.67
  -3  10  -3 1319.05   69.52
  -3 -10  -3 1516.94   79.11
   3 -10   3 1315.48   49.60
  -3  10  -4  129.73   43.12
  -3 -10  -4  139.21   56.00
   3 -10   4   86.30   18.28
  -3  10  -5  514.41   54.06
  -3 -10  -5  608.32  142.18
   3 -10   5  494.92   27.22
  -3 -10  -6  443.31   61.84
  -3 -10  -7    4.91   26.77
   3  11  -8  379.35  157.65
   3 -11  -8  356.76  108.83
   3  11  -7  260.20   53.90
   3  11  -7  189.05   56.08
   3 -11  -7  216.69   65.00
   3  11  -6  147.95   82.13
   3 -11  -6  157.91   35.72
   3  11  -5   29.86   13.21
  -3  11   5   41.17   19.46
   3  11  -5   26.24   12.34
   3 -11  -5   87.05   29.45
  -3  11   4 1356.96   36.29
   3  11  -4 1419.46   53.59
  -3  11   4 1456.38   59.76
   3  11  -4 1483.46   71.02
   3 -11  -4 1490.14   70.15
  -3  11   3 9737.66  131.36
   3  11  -3 9413.41  223.30
   3 -11  -3 9109.69  223.98
   3 -11  -2  344.09   37.91
  -3 -11   2  334.07   44.05
   3 -11  -1    5.17   11.45
  -3 -11   1    8.74   15.02
   3 -11   0   61.40   20.98
  -3 -11   0   39.64   13.67
   3 -11   0   29.03   10.24
   3 -11   1   53.68   20.24
  -3 -11  -1   51.69   20.43
   3 -11   1   48.46   17.37
   3 -11   2   88.19   20.78
  -3 -11  -2   90.47   37.21
  -3  11  -3  885.80   61.19
  -3 -11  -3  801.62   86.87
   3 -11   3  901.13   46.76
   3 -11   4 1663.97   74.65
  -3 -11  -4 1879.12  108.08
  -3  11  -5   86.44   31.41
  -3 -11  -5   96.39   48.53
   3 -11   5  105.21   17.60
  -3 -11  -6  272.08   27.92
  -3 -11  -6  254.76   87.16
  -3  11  -7   33.50   26.36
  -3 -11  -7   13.31   18.71
   3  12  -8  131.13  119.90
   3 -12  -8  115.86   78.05
   3  12  -7 1368.41  119.03
   3 -12  -7 1326.99   79.30
   3  12  -6   39.94   31.70
  -3  12   5    5.39   14.92
   3  12  -5   12.63   46.47
  -3  12   5    1.66   11.81
   3  12  -4  735.71   57.52
  -3  12   4  688.41   40.82
  -3  12   4  751.63   31.90
   3 -12  -4  749.44   56.20
   3  12  -3  111.45   38.78
  -3  12   3  150.51   26.84
   3  12  -2 2271.61   74.95
   3 -12  -2 2099.56   73.79
  -3 -12   2 2102.75  105.03
   3 -12  -1  347.42   34.91
  -3 -12   1  305.77   48.79
   3 -12   0   72.84   29.83
  -3 -12   0   98.19   49.33
   3 -12   0   74.39    8.06
   3 -12   1  577.98   39.97
  -3 -12  -1  578.51   49.82
   3 -12   1  596.90   39.91
   3 -12   2   43.06   19.74
  -3 -12  -2   41.01   27.82
  -3  12  -3  387.70   50.57
  -3 -12  -3  406.05   47.61
   3 -12   3  412.95   37.21
   3 -12   4  427.78   60.41
  -3 -12  -4  473.32  158.43
  -3  12  -5  279.92   54.00
  -3 -12  -5  226.98   96.90
   3 -12   5  187.28   20.78
  -3  12  -6   55.42   40.08
  -3 -12  -6   19.43   42.70
  -3 -12  -6   32.47   12.93
  -3 -12  -7   33.55   23.43
   3  13  -8  803.56   94.91
   3 -13  -8  737.84   72.88
   3  13  -7   25.19   41.76
   3 -13  -7   20.25   28.74
   3  13  -6 2048.95  128.27
   3  13  -5 2655.43  111.37
   3 -13  -5 2638.70   98.77
   3  13  -4    8.42   19.86
  -3  13   4   22.44   17.58
  -3  13   4   36.18   14.20
   3 -13  -4   47.14   24.24
   3  13  -3  342.21   37.31
   3 -13  -3  400.11   41.20
   3  13  -2  746.86   46.76
   3 -13  -2  740.60   50.40
  -3 -13   2  837.68   82.30
   3 -13  -1  757.51   44.84
  -3 -13   1  703.07   47.94
   3 -13   0  350.34   36.70
   3 -13   0  335.59   13.85
   3 -13   1  263.76   32.20
  -3 -13  -1  294.97  105.58
   3 -13   1  277.17   24.81
   3 -13   2 2119.52   70.89
  -3 -13  -2 2096.83   93.51
   3 -13   3  352.57   34.67
  -3 -13  -3  312.99   46.42
  -3  13  -4  225.20   41.08
  -3 -13  -4  194.63  108.78
   3 -13   4  196.40   22.00
  -3  13  -5   61.90   34.91
  -3 -13  -5   43.70   26.02
   3 -13   5   44.43   21.29
  -3  13  -6   92.13   41.11
  -3 -13  -6   54.17   57.22
  -3 -13  -6   34.09   22.57
  -3 -13  -7  214.45  147.02
   3 -14  -8   47.89   38.75
   3  14  -7 1097.26  132.09
   3 -14  -7 1068.42   71.05
   3  14  -6   37.70   32.11
   3 -14  -6   19.59   22.29
   3  14  -5  904.59   80.00
   3 -14  -5 1061.26   76.39
  -3  14   4  106.06   11.00
   3  14  -4  174.93   36.69
   3 -14  -4  120.09   41.48
   3  14  -3  312.08   37.70
   3 -14  -3  324.50   39.43
   3 -14  -2  186.69   27.65
  -3 -14   2  241.37   54.91
   3 -14  -1 1016.44   56.75
  -3 -14   1 1099.65   69.68
   3 -14   0  745.69   47.57
   3 -14   0  721.75   23.64
  -3 -14   0  762.43   55.24
   3 -14   1 3805.40  117.15
  -3 -14  -1 3759.54  134.51
   3 -14   1 3735.21  100.83
  -3 -14  -2   18.88   14.53
   3 -14   3 2653.52  102.64
  -3 -14  -3 2556.99  110.42
   3 -14   4    6.86   10.65
  -3 -14  -4   16.93   11.03
  -3  14  -5   87.32   37.46
  -3 -14  -5   26.91   39.24
   3 -14   5   32.02   23.21
  -3  14  -6   23.91   26.36
  -3 -14  -6   28.80   59.83
  -3 -14  -6    0.02    8.24
  -3  14  -7   45.71   26.62
  -3 -14  -7   66.04   54.09
   3  15  -8  272.35   82.90
   3 -15  -8  321.84   44.86
   3  15  -7   23.57   39.03
   3 -15  -7    9.20   20.58
   3  15  -6   18.14   21.42
   3 -15  -6    4.73   19.35
   3  15  -5  357.03  145.84
   3 -15  -5  450.61   54.52
  -3  15   4   17.22    7.32
   3 -15  -4   15.48   22.47
   3  15  -3 1404.66   69.69
   3 -15  -3 1536.06   79.23
   3  15  -2   11.87   18.29
   3 -15  -2   20.80   15.38
  -3 -15   2   18.13   10.61
   3 -15  -1  959.95   59.82
  -3 -15   1  909.39   85.45
   3 -15   0   15.02   18.04
   3 -15   0    8.72    4.77
  -3 -15   0   12.02   16.55
   3 -15   1   67.12   26.29
  -3 -15  -1   64.31   26.29
   3 -15   1   52.74   18.76
   3 -15   2 1873.20   78.35
  -3 -15  -2 1911.12  110.95
   3 -15   3  448.55   58.07
  -3 -15  -3  555.62  100.01
   3 -15   4  183.91   27.76
  -3 -15  -4  146.06   66.18
   3 -15   5   34.84   18.29
  -3 -15  -5   93.05   50.53
  -3  15  -6  252.10   55.31
  -3 -15  -6  264.61  149.12
  -3 -15  -6  270.41   26.53
  -3  15  -7   83.33   45.28
  -3 -15  -7   23.04   49.85
   3  16  -8    9.42   42.56
   3 -16  -8   66.82   34.43
   3  16  -7  189.03  101.37
   3 -16  -7  264.05   42.95
   3  16  -6  454.07  173.13
   3 -16  -6  494.53   53.54
   3  16  -5  158.68   67.78
   3 -16  -5  209.19   38.78
  -3  16   4  446.74   18.68
   3 -16  -4  458.85   54.98
   3  16  -3   33.19   35.04
   3  16  -2  205.87   35.37
  -3 -16   2  188.94   23.64
   3 -16  -1   28.11   26.78
  -3 -16   1    9.74   14.80
   3 -16   0  189.57   36.34
   3 -16   0  194.85   10.67
  -3 -16   0  216.31   40.69
   3 -16   1  105.54   29.95
   3 -16   1  104.93   15.44
  -3 -16  -1  106.56   35.42
   3 -16   2  663.22   48.40
  -3 -16  -2  708.45  115.23
   3 -16   3   32.47   20.36
  -3 -16  -3   65.92   37.65
   3 -16   4  282.34   35.21
  -3 -16  -4  180.88  115.04
   3 -16   5  172.98   26.37
  -3 -16  -5  163.72   92.02
  -3  16  -6  182.75   49.80
  -3 -16  -6  158.12   64.35
  -3 -16  -6  200.34   26.02
  -3  16  -7   61.57   40.84
  -3 -16  -7   37.20   38.28
   3  17  -8   60.53   42.30
   3 -17  -8   93.81   57.84
   3  17  -7  220.72  115.74
   3 -17  -7  160.72   35.84
   3  17  -6   71.40   28.00
   3 -17  -6   55.61   35.88
   3  17  -5  636.16   66.47
   3 -17  -5  678.41   76.92
   3  17  -4   12.11   24.95
   3 -17  -4    9.44   23.52
   3  17  -3 3724.70  108.71
   3 -17  -3 3479.81  111.85
   3  17  -2  169.21   34.77
  -3 -17   2  184.38   60.34
   3 -17  -1 4058.19  115.15
  -3 -17   1 4013.30  130.64
  -3 -17   0   19.30   24.43
   3 -17   1   13.43   24.05
   3 -17   1    0.13    6.41
  -3 -17  -1   26.82   24.22
   3 -17   2   26.16   19.49
  -3 -17  -2   37.03   21.29
   3 -17   3  230.61   31.25
  -3 -17  -3  251.53  155.76
   3 -17   4   38.06   25.69
  -3 -17  -4   56.81   34.49
  -3  17  -5  210.96   56.89
  -3 -17  -5  166.90   64.20
   3 -17   5  172.43   76.00
  -3 -17  -6   10.40   17.90
  -3 -17  -6    1.10   20.70
   3 -18  -7    7.92   24.02
   3  18  -6  146.73   86.59
   3 -18  -6  134.44   37.81
   3  18  -5  235.05  106.00
   3 -18  -5  236.12   43.07
   3  18  -4  589.35   56.61
   3 -18  -4  546.20   56.82
   3  18  -3  386.72   43.20
   3 -18  -3  400.17   50.14
   3 -18  -2 1215.41   82.71
  -3 -18   2 1236.43  128.50
   3 -18  -1  779.37   64.73
  -3 -18   1  667.79   67.42
   3 -18   0  662.61   49.42
  -3 -18   0  704.73   76.06
   3 -18   1 3763.25  108.27
   3 -18   1 3629.65   65.43
  -3 -18  -1 3492.74  193.74
   3 -18   2  269.22   32.91
  -3 -18  -2  276.66   42.78
   3 -18   3   15.97   23.64
  -3 -18  -3   39.19   31.93
   3 -18   4   43.81   24.75
  -3 -18  -4   40.57   49.94
  -3  18  -5    1.12   25.02
   3 -18   5    6.60   14.81
  -3  18  -6  440.00   69.19
  -3 -18  -6  585.24   51.41
   3  19  -6  152.00   70.34
   3 -19  -6  178.70   42.26
   3  19  -5   19.23   30.04
   3  19  -4   82.99   32.40
   3 -19  -4   56.36   30.63
   3 -19  -3   10.34   30.02
   3 -19  -2 1980.09   96.87
   3  19  -1  204.75   35.86
  -3 -19   1  136.75   76.00
  -3 -19   0  125.36   50.71
   3 -19   1  229.15   54.38
   3 -19   1  157.45   16.83
   3 -19   2   23.77   22.17
  -3 -19  -2   25.00   30.82
   3 -19   3   63.00   26.35
   3 -19   4  859.59   61.17
  -3 -19  -4  794.59   98.13
   3 -19   5   38.57   19.11
  -3 -19  -5   10.43   19.03
  -3 -19  -6   37.21   21.07
   3  20  -7  423.37  117.24
   3  20  -6   10.61   28.45
   3 -20  -6   35.01   27.51
   3  20  -5   11.28   12.72
   3 -20  -4   89.91   42.61
   3  20  -3   56.02   22.02
   3 -20  -3   45.55   28.97
   3  20  -2  599.31   48.13
   3 -20  -2  905.55   75.38
   3  20  -1  118.68   30.38
   3 -20  -1  131.19   41.42
  -3 -20   1   96.10   41.08
   3 -20   0 1158.34   88.43
  -3 -20   0 1165.38  121.47
   3 -20   1 3492.86  138.86
   3 -20   1 3052.14   72.05
  -3 -20  -1 3580.83  135.12
   3 -20   2  303.04   44.85
  -3 -20  -2  238.42   85.98
   3 -20   3  117.12   36.75
  -3 -20  -3  106.00   44.21
   3 -20   4  107.54   36.45
  -3  20  -5  243.48   56.15
  -3 -20  -5  223.61   51.85
   3 -20   5  207.24   30.51
  -3  20  -6  108.49   48.06
  -3 -20  -6   65.07   47.84
  -3 -20  -6   34.24   31.82
   3  21  -7   93.28   54.52
   3 -21  -7   56.23   30.19
   3 -21  -6   92.14   46.29
   3 -21  -5   55.03   33.01
   3  21  -4   22.30   19.27
   3 -21  -4   55.43   57.94
   3  21  -3  926.81   69.02
   3 -21  -3  975.08   77.53
   3  21  -2   59.45   23.86
   3 -21  -2   35.74   23.39
   3  21  -1  286.37   34.69
   3 -21  -1  374.48   49.36
  -3 -21   1  357.09   46.17
   3 -21   0   37.68   30.95
  -3 -21   0   36.21   33.28
   3 -21   1    2.82   57.75
   3 -21   1   18.52    8.45
  -3 -21  -1   39.44   32.05
   3 -21   2 1692.69  113.33
  -3 -21  -2 1224.16  171.71
   3 -21   3  178.36   37.61
  -3 -21  -3  159.87   61.60
   3 -21   4   66.75   30.20
  -3 -21  -4   62.95   53.23
  -3  21  -5  609.76   80.70
   3 -21   5  431.63   46.28
  -3  21  -6   41.28   33.31
  -3 -21  -6    7.57   12.66
   3 -22  -7  101.18   47.09
   3  22  -6   17.74   18.06
   3 -22  -6   73.39   32.14
   3  22  -5  215.15   97.65
   3 -22  -5  311.45  110.47
   3  22  -4  153.71   36.04
   3 -22  -4  175.01   39.32
   3  22  -3   10.49   24.91
   3  22  -2   97.24   28.54
   3 -22  -2  129.65   31.16
   3  22  -1  307.44   34.26
   3 -22  -1  323.94   53.77
  -3 -22   1  300.02   41.95
  -3 -22   0   38.95   42.45
   3 -22   1   17.73   18.92
  -3 -22  -1   27.28   32.67
   3 -22   2  899.78   67.16
  -3 -22  -2  872.07   81.39
   3 -22   3 1927.22   84.80
  -3 -22  -3 2061.49  187.26
   3 -22   4  727.80   60.49
  -3 -22  -4  630.12  116.46
   3 -22   5   23.97   27.42
  -3 -22  -5   17.84   11.94
   3  23  -6   22.50   42.92
   3 -23  -6   61.56   35.74
   3  23  -5  575.53  159.66
   3 -23  -5  470.42  113.01
   3  23  -4  122.78   42.45
   3 -23  -4  101.59   37.48
   3  23  -3  853.60   57.98
   3 -23  -3  943.85   73.40
   3  23  -2  141.46   36.12
   3 -23  -2   96.27   31.38
   3  23  -1   71.08   27.41
   3 -23  -1    8.71   24.11
  -3 -23   0   20.93   43.47
   3 -23   1   13.77   29.79
  -3 -23  -1   10.77    9.71
   3 -23   2  461.48   51.00
  -3 -23  -2  454.04  123.75
   3 -23   3    7.16   26.00
  -3 -23  -3   14.94   52.78
   3 -23   4   10.56   19.29
  -3 -23  -4   17.99   22.83
   3 -23   5    5.46   16.62
  -3 -23  -5   45.64   49.96
   3  24  -6    5.20   16.28
   3 -24  -6   39.97   33.89
   3  24  -5   59.49   35.01
   3 -24  -5    5.63   26.08
   3  24  -4   29.33   21.90
   3 -24  -4   39.58   26.05
   3  24  -3  397.79   53.12
   3 -24  -3  372.10   58.47
   3  24  -2   40.05   29.75
   3 -24  -2   70.17   42.00
   3  24  -1   35.70   26.25
   3 -24  -1   10.91   25.04
  -3 -24   1   11.76   27.97
  -3 -24   0  241.12  122.23
   3 -24   1  217.82   66.56
  -3 -24  -1  232.58   71.95
   3 -24   2   14.34   18.62
  -3 -24  -2   46.20   42.13
   3 -24   3  372.32   47.66
  -3 -24  -3  359.84  105.42
   3 -24   4   21.67   24.70
  -3 -24  -4   41.37   35.12
  -3 -24  -5  164.48   63.69
   3  25  -6  108.20   58.99
   3 -25  -6  109.72   47.87
   3  25  -5   12.99   30.02
   3  25  -4   36.37   34.65
   3 -25  -4   27.76   25.02
   3  25  -3  110.72   39.18
   3 -25  -3   75.29   51.04
   3  25  -2   46.20   21.37
   3 -25  -2   39.35   23.27
   3  25  -1   71.51   27.85
   3 -25  -1   61.55   56.34
  -3 -25   1  139.71   68.15
   3  25   0   95.19   54.94
  -3 -25   0   72.50   52.57
   3 -25   1  144.80   77.88
  -3 -25  -1   99.18   56.23
   3 -25   2  594.59   55.08
  -3 -25  -2  812.84   90.68
   3 -25   3  164.52   36.74
  -3 -25  -3  224.46   94.66
   3 -25   4   40.66   29.92
  -3 -25  -4   39.28   41.30
  -3 -25  -5   65.03   39.49
   3  26  -5   42.81   26.20
   3 -26  -5    4.79   30.85
   3  26  -4   49.66   35.51
   3 -26  -4   38.26   22.75
   3  26  -3  127.87   35.75
   3 -26  -3  165.22   51.64
   3  26  -2   31.20   19.17
   3 -26  -2   52.87   34.98
   3  26  -1  535.56   52.26
   3 -26  -1  573.32   63.37
  -3 -26   1  604.58   64.71
   3  26   0   19.89   23.45
  -3 -26   0   23.55   39.22
   3 -26   1   33.27   33.53
  -3 -26  -1   53.04   40.03
   3 -26   2  219.70   40.45
  -3 -26  -2  213.00  121.10
   3 -26   3  414.77   50.68
  -3 -26  -3  331.01  140.76
   3 -26   4   98.00   58.18
  -3 -26  -4   48.84   64.47
   3  27  -5   -2.24   18.50
   3 -27  -5   42.25   41.49
   3  27  -4   31.17   23.87
   3 -27  -4   35.04   23.73
   3 -27  -3  226.68   52.08
   3  27  -2   32.73   26.91
   3 -27  -2   15.72   26.26
   3  27  -1   53.16   33.96
   3 -27  -1   14.82   31.68
   3  27   0  183.38   35.96
  -3 -27   0  100.89   93.04
   3 -27   1   11.54   32.70
  -3 -27  -1   13.23   29.39
   3 -27   2   62.84   31.87
  -3 -27  -2   31.04   31.86
   3 -27   3  696.44   59.12
  -3 -27  -3  699.01  241.98
   3 -27   4  299.86  111.57
  -3 -27  -4  328.33  210.88
   3  28  -4   97.92   61.50
   3 -28  -4   68.37   26.19
   3  28  -3   33.64   33.88
   3 -28  -3   39.56   34.38
   3  28  -2   -3.96   17.22
   3 -28  -2   31.97   43.08
   3  28  -1  103.28   36.41
   3 -28  -1   88.19   44.96
   3  28   0   51.55   25.27
  -3 -28   0   73.23   51.75
   3 -28   1   -2.65   19.05
  -3 -28  -1   49.99   49.84
   3 -28   2    4.71   19.69
  -3 -28  -2   30.10   40.19
   3 -28   3   13.71   26.73
  -3 -28  -3   17.06   15.99
   3  29  -4   11.51   18.07
   3 -29  -4  135.74   47.63
   3  29  -3  477.48   57.88
   3 -29  -3  454.16   62.42
   3  29  -2  252.62   44.40
   3 -29  -2  320.97   63.36
   3  29  -1  454.99   53.50
   3 -29  -1  425.64   65.93
   3  29   0  344.16   43.96
  -3 -29   0  429.14   86.20
   3 -29   1   19.65   37.59
  -3 -29  -1   34.64   44.18
   3 -29   2   62.39   27.37
  -3 -29  -2   43.29   65.11
   3 -29   3   45.04   25.81
  -3 -29  -3   24.07   30.68
   3  30  -3  166.82   49.99
   3 -30  -3   52.80   41.36
   3 -30  -2   22.12   31.11
   3  30  -1   38.28   29.13
   3 -30  -1   52.99   48.66
   3  30   0   65.88   31.10
  -3 -30   0  114.64   59.28
   3  30   1  227.27   45.35
   3 -30   1  134.03   70.98
  -3 -30  -1  105.07   68.14
   3 -30   2   57.71   32.61
  -3 -30  -2   21.27   68.65
   3  31  -2   60.93   35.36
   3 -31  -2   50.47   32.28
   3  31  -1   66.01   29.82
   3 -31  -1   74.77   42.18
   3  31   0   12.20   19.64
   3  31   1    3.47   14.99
   3 -31   1    2.49   13.89
  -3 -31  -1   23.95   15.51
   4   0  -7   16.84   33.93
   4   0  -7   19.74    8.74
   4   0  -6 5204.92  217.67
   4   0  -5   15.91   20.52
   4   0  -5    8.13   16.69
   4   0  -4  362.02   52.77
   4   0  -4  343.25   36.58
   4   0  -3   12.00   10.80
  -4   0   3    5.19    6.76
   4   0  -2  588.76   57.11
  -4   0   2  614.82   31.73
   4   0  -2  644.51   29.25
   4   0  -2  646.96   30.40
   4   0  -1   14.40   13.46
  -4   0   1   21.66   16.99
   4   0  -1   16.57   10.85
   4   0   1    4.79   18.30
  -4   0  -1   13.62   19.60
   4   0   2   32.03   12.43
  -4   0  -2   37.74   17.57
  -4   0  -3   11.99   13.31
  -4   0  -3    9.81   21.54
  -4   0  -4 1702.23   53.86
  -4   0  -4 1941.71  106.94
  -4   0  -6 1986.04  112.86
  -4   0  -7   41.92   42.55
   4   1  -7  443.18   68.24
   4  -1  -7  507.72   93.80
   4  -1  -7  409.65  141.59
   4   1  -6  310.07   95.54
   4  -1  -6  275.12  134.84
   4  -1  -6  328.34   64.88
   4   1  -5  294.70   62.97
   4   1  -5  267.22   47.52
   4  -1  -5  235.14   36.46
   4  -1  -5  272.60   57.90
   4   1  -4  169.39   83.26
   4   1  -4  182.13   29.49
   4  -1  -4  177.48   23.04
   4  -1  -4  154.36   33.07
   4   1  -3  793.48   56.55
   4   1  -3  783.43   26.15
  -4   1   3  751.90   34.84
   4  -1  -3  675.14   51.18
   4  -1  -3  735.02   34.84
   4   1  -2  238.91   37.94
   4   1  -2  276.01   24.66
   4   1  -2  267.70   41.36
  -4   1   2  242.90   21.22
  -4  -1   2  273.79   24.48
   4  -1  -2  240.93   27.93
   4   1  -1  941.69   51.10
  -4   1   1  996.95   45.55
   4   1  -1 1013.46   42.80
   4  -1  -1  990.44   59.29
  -4  -1   1  979.16   47.27
   4  -1  -1  972.90   40.51
   4   1   0 7258.36  231.38
  -4   1   0 8466.48  184.85
  -4  -1   0 8700.17  188.73
   4  -1   0 8001.42  199.04
   4   1   1  666.25   45.64
  -4   1  -1  651.66   52.02
  -4  -1  -1  672.45   50.93
   4  -1   1  682.78   54.59
  -4   1  -2   25.21   28.05
  -4   1  -2    7.21    8.46
  -4  -1  -2   11.77    9.06
  -4  -1  -2   29.19   23.73
   4  -1   2   10.85   11.76
  -4   1  -3 1606.61   57.10
  -4   1  -3 1913.72   94.40
  -4  -1  -3 1531.54   52.32
  -4  -1  -3 1717.58   87.54
  -4   1  -4   37.41   20.75
  -4   1  -4  132.86   51.35
  -4  -1  -4   42.62   14.28
  -4  -1  -4  156.29   55.99
  -4   1  -5   94.80   45.44
  -4  -1  -5   83.29   37.66
  -4   1  -6    9.94   29.58
  -4  -1  -6   56.88   46.80
  -4   1  -7   56.82   34.68
  -4  -1  -7   42.76   31.56
   4  -2  -8  155.23   75.65
   4   2  -7  452.36   83.45
   4  -2  -7  453.35   91.75
   4  -2  -7  496.27   59.96
   4   2  -6  112.66   60.30
   4  -2  -6  115.00   52.30
   4  -2  -6   80.94   50.80
   4   2  -5 1917.93  121.43
   4   2  -5 2312.92  112.02
   4  -2  -5 2267.45  102.89
   4  -2  -5 2340.53  122.97
   4   2  -4  409.28   49.90
   4   2  -4  442.99   38.31
   4  -2  -4  364.38   59.96
   4  -2  -4  454.12   74.99
   4   2  -3  148.25   65.47
  -4   2   3  127.03   14.05
   4   2  -3  107.48   15.72
   4   2  -3  129.90   13.12
   4  -2  -3  142.82   55.37
   4  -2  -3  119.08   18.35
  -4  -2   3  127.50   16.96
   4   2  -2   10.17   22.09
  -4   2   2   48.65   13.85
   4   2  -2   78.54   23.27
   4   2  -2   26.31   10.58
   4  -2  -2   40.79   19.48
   4  -2  -2   32.29   17.31
  -4  -2   2   29.26   23.88
   4   2  -1   11.93   10.69
  -4   2   1   13.92   13.61
   4   2  -1   20.40   11.99
   4  -2  -1   28.99   13.13
  -4  -2   1   30.31   18.79
   4   2   0   72.96   35.27
  -4   2   0   70.45   28.60
  -4  -2   0   64.29   24.31
   4  -2   0   23.60   27.68
   4   2   1 1805.70  125.22
  -4   2  -1 1683.50   71.65
  -4  -2  -1 1773.75   71.32
   4  -2   1 1834.26   73.70
  -4   2  -2  421.35   52.24
  -4  -2  -2  445.04   46.39
   4  -2   2  453.03   46.86
  -4   2  -3  839.15   62.20
  -4   2  -3  692.45   35.06
  -4  -2  -3  702.01   37.19
  -4  -2  -3  698.96   56.80
   4  -2   3  737.73   68.06
  -4   2  -4 3322.26   69.75
  -4   2  -4 3632.25  141.61
  -4  -2  -4 3391.24   77.97
  -4  -2  -4 3504.94  142.80
  -4   2  -5 1709.65  131.60
  -4  -2  -5 1808.68  126.39
  -4   2  -6   77.89   50.55
  -4  -2  -6   55.97   45.63
  -4   2  -7  153.07   51.77
  -4  -2  -7  124.13   43.63
   4   3  -8    8.60   30.89
   4  -3  -8   10.66   28.20
   4   3  -7  159.90   54.14
   4  -3  -7  118.61   75.38
   4   3  -6  703.13   69.53
   4  -3  -6  669.71   55.16
   4  -3  -6  666.58   61.57
   4   3  -5   10.18   12.00
   4  -3  -5    8.26   23.00
   4  -3  -5   -2.02   18.49
   4   3  -4  555.13   51.79
   4   3  -4  550.51   23.18
   4   3  -4  577.66   40.77
   4  -3  -4  617.55   59.40
   4  -3  -4  572.60   40.93
   4   3  -3   -6.02   15.56
   4   3  -3    5.50   12.43
  -4   3   3   11.72    7.88
   4   3  -3    2.39    5.78
   4  -3  -3    7.12   12.61
   4  -3  -3   11.45   17.71
   4   3  -2 6717.47  149.39
   4   3  -2 6795.96  116.83
   4   3  -2 6109.76  111.43
  -4   3   2 6594.15  113.01
   4  -3  -2 6254.47  198.19
   4  -3  -2 6531.85  104.38
  -4  -3   2 6764.95  131.19
   4   3  -1  860.13   49.68
   4   3  -1  755.56   40.97
  -4   3   1  682.42   42.54
   4  -3  -1  713.18   54.08
  -4  -3   1  804.41   46.18
   4   3   0   56.38   56.40
  -4   3   0  137.32   31.09
  -4  -3   0   63.83   19.03
   4  -3   0   83.35   50.08
  -4   3  -1  279.21   34.14
  -4  -3  -1  324.03   40.41
   4  -3   1  320.80   50.79
  -4   3  -2  223.05   38.80
  -4  -3  -2  226.38   33.80
   4  -3   2  194.20   30.02
  -4   3  -3   42.08   29.41
  -4   3  -3   27.66   13.13
  -4  -3  -3   27.10   12.94
  -4  -3  -3   34.25   21.73
   4  -3   3   13.93   20.31
  -4   3  -4 4327.79   87.83
  -4   3  -4 4695.59  149.38
  -4  -3  -4 4393.87   94.72
  -4  -3  -4 4841.41  153.25
  -4   3  -5 1412.52  110.41
  -4  -3  -5 1309.89  107.43
  -4   3  -6  994.63   87.49
  -4  -3  -6  968.84   83.80
  -4   3  -7   88.52   41.26
  -4  -3  -7  127.97   44.65
   4   4  -8   20.46   29.48
   4  -4  -8    8.11   17.43
   4   4  -7   23.55   36.36
   4  -4  -7   10.93   16.31
   4   4  -6  273.93  119.48
   4  -4  -6  269.54   43.79
   4  -4  -6  276.20   98.30
   4   4  -5  249.88   77.56
   4  -4  -5  286.17   81.16
   4  -4  -5  273.59   41.27
   4   4  -4   30.35    8.61
   4   4  -4   30.01   23.01
   4  -4  -4   21.56   25.24
   4  -4  -4   20.11   10.60
   4   4  -3  305.61   49.23
   4   4  -3  291.51   30.30
   4   4  -3  294.10   21.94
  -4   4   3  244.56   16.87
   4  -4  -3  268.51   22.08
   4  -4  -3  270.76   92.88
  -4  -4   3  297.85   38.87
   4   4  -2  663.40   57.06
   4   4  -2  663.02   34.89
   4   4  -2  726.64   44.28
  -4   4   2  691.51   37.65
   4  -4  -2  548.44   44.58
   4  -4  -2  743.47   34.97
  -4  -4   2  642.05   39.36
   4   4  -1 5181.78  126.34
  -4   4   1 5450.97  134.56
   4  -4  -1 5532.17  151.52
  -4  -4   1 5593.29  139.23
  -4   4   0  990.20   52.01
   4  -4   0  915.61   56.78
  -4   4  -1   54.80   30.68
  -4  -4  -1   45.90   25.80
   4  -4   1   13.20   28.71
  -4   4  -2 2110.89   94.57
  -4  -4  -2 1960.42   90.91
   4  -4   2 1966.39   81.82
  -4   4  -3 1552.36   48.28
  -4   4  -3 1486.81   77.55
   4  -4   3 1502.65   65.70
  -4  -4  -3 1658.64   84.41
  -4   4  -4  162.89   47.84
  -4   4  -4  117.76   26.16
  -4  -4  -4   97.29   43.95
  -4  -4  -4  240.78   60.49
   4  -4   4  127.61   49.46
  -4   4  -5 1604.52  112.81
  -4  -4  -5 1606.67  114.35
  -4   4  -6  121.78   44.86
  -4  -4  -6  182.13   55.97
  -4   4  -7  254.10   51.27
  -4  -4  -7  321.25   66.87
   4   5  -8    2.28   19.25
   4  -5  -8   -1.10   24.36
   4   5  -7  479.23   65.90
   4  -5  -7  386.57   67.38
   4   5  -6   53.64   35.55
   4  -5  -6   33.35   20.93
   4  -5  -6   51.53   28.41
   4   5  -5  937.27   67.43
   4  -5  -5  988.81   92.18
   4  -5  -5  994.22  108.38
   4   5  -4   70.90   21.44
  -4   5   4   88.34    7.68
   4   5  -4   75.19   11.54
   4  -5  -4   60.91   33.61
   4  -5  -4   62.99   34.53
   4   5  -3   20.28   21.24
   4   5  -3   21.93   12.93
  -4   5   3   15.00    8.65
   4  -5  -3   21.47   10.38
   4  -5  -3    6.09   17.51
  -4  -5   3   14.47   13.02
   4   5  -2 6511.70  121.79
   4   5  -2 6759.64  123.78
  -4   5   2 6694.57  118.56
   4  -5  -2 6803.10  104.39
  -4  -5   2 7064.84  146.67
   4   5  -113106.29  209.37
  -4   5   113660.47  214.98
   4  -5  -113125.47  228.78
  -4  -5   113064.13  254.09
  -4   5   0  134.96   24.51
   4  -5   0  115.94   24.17
  -4   5  -1 7668.07  160.77
  -4  -5  -1 7513.86  162.95
   4  -5   1 7046.51  168.59
  -4   5  -2 1380.22   74.06
  -4  -5  -2 1451.49   76.04
   4  -5   2 1421.96   67.79
  -4   5  -3  184.75   28.76
  -4   5  -3  232.70   40.04
   4  -5   3  246.86   29.62
  -4  -5  -3  208.63   38.15
  -4   5  -4  884.66   74.81
  -4   5  -4  726.15   45.18
  -4  -5  -4  766.26   45.84
  -4  -5  -4  716.46   63.15
   4  -5   4  772.84   48.80
  -4   5  -5  447.52   82.27
  -4  -5  -5  378.92   60.95
  -4   5  -6   67.37   43.38
  -4  -5  -6   32.15   27.85
  -4   5  -7  161.92   53.25
  -4  -5  -7  233.78   61.68
   4   6  -8   28.45   23.49
   4  -6  -8    7.04   18.91
   4   6  -7  204.82   82.47
   4  -6  -7  142.88   42.94
   4   6  -6  188.65   93.74
   4  -6  -6  166.63   30.36
   4   6  -5 1194.08   33.10
   4   6  -5 1127.92   71.79
   4  -6  -5 1208.27   70.62
   4  -6  -5 1164.62   89.24
   4   6  -4  331.09   32.58
   4   6  -4  376.19   22.63
  -4   6   4  338.77   15.65
   4  -6  -4  407.34   32.72
   4  -6  -4  320.83   43.65
   4   6  -3    8.20   15.35
   4   6  -3   32.21   12.49
  -4   6   3   25.23   16.71
   4  -6  -3   34.41   18.94
   4  -6  -3   20.42   14.96
  -4  -6   3   23.63   14.39
   4   6  -2   49.58   18.14
   4   6  -2   94.44   27.98
  -4   6   2   67.47   20.27
   4  -6  -2   61.04   24.20
   4  -6  -2   65.99   15.46
  -4  -6   2   63.22   42.82
  -4   6   121372.70  296.77
  -4  -6   121606.21  354.72
   4  -6  -121336.41  315.28
  -4   6   0  604.28   44.43
   4  -6   0  563.72   49.10
  -4   6  -1 3302.01  106.11
  -4  -6  -1 3317.98  109.64
   4  -6   1 3350.19   94.98
  -4   6  -2  273.72   43.70
  -4  -6  -2  200.98   33.57
   4  -6   2  172.20   26.69
  -4   6  -3 1496.56   89.30
  -4  -6  -3 1038.23   73.41
   4  -6   3 1360.21   87.32
  -4   6  -4  538.57   26.52
  -4   6  -4  495.55   59.40
   4  -6   4  508.12   37.80
  -4  -6  -4  603.64   62.40
  -4   6  -5 1131.53   99.44
  -4  -6  -5 1116.82   97.15
  -4   6  -6  182.02   52.13
  -4  -6  -6  304.74   59.34
  -4   6  -7   30.17   26.36
  -4  -6  -7   64.74   28.08
   4   7  -8  108.19   68.36
   4  -7  -8  125.09   77.68
   4   7  -7   56.81   34.12
   4  -7  -7   56.39   36.20
   4   7  -6  246.45  122.50
   4  -7  -6  266.55  125.70
   4   7  -5 1188.05   37.50
   4   7  -5 1137.62  118.54
   4  -7  -5 1277.46   76.11
   4  -7  -5 1200.28   56.77
  -4   7   4   63.60   23.67
   4   7  -4   96.34   17.81
   4   7  -4   68.27   23.25
   4  -7  -4   67.58   17.91
   4  -7  -4   47.83   37.60
   4   7  -3  133.52   23.31
   4   7  -3  137.88   21.02
  -4   7   3  117.08   20.54
   4  -7  -3  125.77   17.76
   4  -7  -3  108.06   25.17
  -4  -7   3  154.10   42.31
   4   7  -2   97.97   17.10
   4   7  -2   21.11   24.55
  -4   7   2   62.24   48.88
   4  -7  -2   53.38   22.65
   4  -7  -2   83.80   11.77
  -4  -7   2   81.81   61.23
  -4   7   117335.38  258.95
  -4  -7   117260.90  325.19
   4  -7  -117287.31  275.36
  -4   7   0 1194.42   63.35
  -4   7  -1   70.93   25.30
  -4  -7  -1   61.57   27.53
   4  -7   1   69.50   27.10
  -4   7  -2   16.12   26.33
   4  -7   2    4.96   11.93
  -4   7  -3 1571.01   88.81
  -4  -7  -3 1243.58   80.13
   4  -7   3 1580.03   80.47
  -4   7  -4  166.11   56.06
  -4   7  -4  167.02   40.62
   4  -7   4  155.74   26.20
  -4  -7  -4  205.52   46.70
  -4   7  -5    6.91   24.25
  -4  -7  -5   43.71   24.63
   4  -7   5   16.48   21.24
  -4   7  -6   65.45   40.57
  -4  -7  -6   57.87   71.11
  -4   7  -7   40.58   34.37
  -4  -7  -7   31.53   33.58
   4   8  -8   -3.99   20.93
   4  -8  -8   11.73   18.16
   4   8  -7   92.87   42.57
   4  -8  -7   79.05   40.32
   4   8  -6    6.99   12.05
   4  -8  -6   45.15   44.81
  -4   8   5 1515.48   26.65
   4   8  -5 1434.05   57.68
   4   8  -5 1504.95   89.37
   4  -8  -5 1395.13  114.68
  -4   8   4   17.35   10.58
   4   8  -4   26.31   16.31
   4   8  -4   18.52   20.98
   4  -8  -4   33.43   13.55
   4  -8  -4   26.55   19.66
   4   8  -3  132.56   19.53
   4   8  -3   93.19   17.97
   4  -8  -3  110.45   51.87
   4  -8  -3  135.99   12.62
  -4  -8   3  126.04   53.20
   4   8  -2 1152.31   54.40
   4   8  -2 1149.70   50.88
  -4  -8   2 1234.42   48.25
   4  -8  -2 1215.73   31.70
   4  -8  -2 1141.18   62.27
  -4   8   110777.20  194.10
  -4  -8   1 9732.75  216.97
   4  -8  -110197.52  195.59
  -4   8   0 5147.63  124.92
  -4   8  -1  574.02   52.26
  -4  -8  -1  635.64   52.64
   4  -8   1  519.29   44.55
  -4   8  -2   90.62   31.12
  -4  -8  -2  173.03   42.53
   4  -8   2   91.75   20.38
  -4   8  -3   26.27   30.20
  -4  -8  -3    5.12   17.01
   4  -8   3   18.70   22.66
  -4   8  -4   -0.46    6.48
  -4   8  -4   66.54   41.45
   4  -8   4    2.74    5.68
  -4  -8  -4   13.74   40.44
  -4   8  -5 1310.88   88.52
  -4  -8  -5 1395.52   89.28
  -4  -8  -6   73.49   47.71
  -4   8  -7   18.84   24.17
  -4  -8  -7   25.27   24.58
   4   9  -8  122.42   71.20
   4  -9  -8  118.40   74.09
   4   9  -7   31.32   31.54
   4  -9  -7   14.05   24.62
   4   9  -6   22.93   24.75
   4  -9  -6  105.93   40.61
  -4   9   5  838.02   27.72
   4   9  -5  783.14   45.80
   4   9  -5  722.74   62.93
   4  -9  -5  963.22   70.67
  -4   9   4  185.40   20.87
   4   9  -4  176.88   39.44
   4   9  -4  201.09   31.02
   4  -9  -4  187.92   17.81
   4  -9  -4  269.09  117.24
   4   9  -3  151.88   62.49
   4   9  -3  152.99   25.09
   4  -9  -3  223.19   36.78
   4  -9  -3  168.71   27.82
  -4  -9   3  191.25   26.18
   4   9  -2  395.91   32.90
   4  -9  -2  384.12   40.50
  -4  -9   2  394.81   44.92
   4  -9  -1  396.73   47.12
  -4  -9   1  307.19   67.36
  -4   9   0 1172.63   72.73
  -4   9  -1  158.24   33.61
  -4  -9  -1  204.63   30.59
   4  -9   1  156.07   29.13
  -4   9  -2  696.25   61.16
  -4  -9  -2  678.64   57.84
   4  -9   2  554.11   47.97
  -4   9  -3  174.00   35.59
  -4  -9  -3  199.11   75.92
   4  -9   3  222.87   31.59
  -4   9  -4 1893.81  103.07
  -4  -9  -4 1649.12   91.89
   4  -9   4 1574.19   80.58
  -4   9  -5    0.71   25.61
  -4  -9  -5   14.22   24.36
  -4  -9  -6  149.59   62.34
  -4  -9  -7   91.36  102.83
   4  10  -8   17.88   26.67
   4 -10  -8   -3.07   15.50
   4  10  -7  210.01  112.29
   4 -10  -7  225.60  103.19
   4  10  -6 1751.50  120.40
   4 -10  -6 1911.82  119.66
   4  10  -5 1388.77   92.85
   4  10  -5 1180.03   61.97
   4 -10  -5 1308.64   77.35
   4  10  -4   -0.02   19.77
   4  10  -4    4.76    9.17
  -4  10   4    7.43   11.31
   4 -10  -4   12.64   19.88
  -4  10   3  267.97   22.20
   4  10  -3  247.20   33.45
   4 -10  -3  317.91   40.46
  -4 -10   3  282.45   41.82
   4  10  -2  128.22   24.74
   4 -10  -2  128.79   24.60
  -4 -10   2  129.48   39.78
   4 -10  -1  318.87   41.11
  -4 -10   1  255.06   55.63
  -4  10  -1  453.59   53.85
  -4 -10  -1  462.87   46.52
   4 -10   1  502.24   39.92
  -4  10  -2   68.87   27.42
  -4 -10  -2   52.01   23.79
   4 -10   2   95.32   22.77
  -4  10  -3  201.69   64.97
  -4 -10  -3  189.70  123.23
   4 -10   3  235.02   56.87
  -4  10  -4  169.12   40.41
  -4 -10  -4  161.56   74.24
   4 -10   4  177.66   27.21
  -4  10  -5  777.25   74.65
  -4 -10  -5  948.72   85.47
  -4  10  -6   85.86   32.17
  -4 -10  -6   59.19   38.25
  -4  10  -7   36.18   27.30
  -4 -10  -7   -0.32   22.67
   4  11  -8   14.60   20.03
   4 -11  -8   47.63   20.22
   4  11  -7   11.28   30.98
   4 -11  -7   33.41   27.03
   4  11  -6  641.24   78.60
   4 -11  -6  592.75   56.23
   4  11  -5  368.11  155.28
   4  11  -5  241.67   84.01
   4 -11  -5  409.47   65.64
  -4  11   4  161.31   32.43
   4  11  -4  187.49   31.73
   4 -11  -4  233.44   38.65
  -4  11   3  782.44   36.97
   4  11  -3  759.86   46.31
   4 -11  -3  799.60   61.04
  -4 -11   3  733.83   42.07
   4  11  -2   56.91   20.88
   4 -11  -2   83.87   14.81
   4 -11  -2   80.93   27.36
  -4 -11   2   96.83   33.32
   4 -11  -1  725.23   53.96
  -4 -11   1  756.57   99.90
   4 -11   1    6.08   14.78
  -4 -11  -1   25.49   20.34
  -4  11  -2  137.50   31.95
  -4 -11  -2  133.61   58.63
   4 -11   2  154.15   28.01
   4 -11   3 1162.27   59.49
  -4 -11  -3 1113.41   77.80
  -4  11  -4  133.99   43.93
  -4 -11  -4   90.60   54.93
   4 -11   4  109.39   58.09
  -4  11  -5  143.98   52.11
  -4 -11  -5   91.55   52.11
  -4  11  -6   14.03   29.45
  -4 -11  -6   19.35   34.00
  -4  11  -7   13.62   24.75
  -4 -11  -7   34.69   37.68
   4  12  -8  128.21   82.52
   4 -12  -8   70.31   76.51
   4  12  -7   92.46   75.45
   4 -12  -7  116.38   37.70
   4  12  -6  910.00   74.53
   4 -12  -6 1144.92   76.48
   4  12  -5  335.81   67.51
   4 -12  -5  335.87   48.88
  -4  12   4  137.62   33.61
   4  12  -4  176.91   36.82
   4 -12  -4  232.54   39.80
   4  12  -3    6.01   18.98
   4 -12  -3    5.13   17.57
  -4 -12   3    5.13    9.69
   4  12  -2  498.46   37.21
   4 -12  -2  482.09   45.69
  -4 -12   2  475.45   38.89
   4 -12  -1   10.75   21.93
  -4 -12   1   12.74   16.89
   4 -12   1  534.98   52.21
  -4 -12  -1  480.18  113.15
   4 -12   1  439.57   23.93
  -4  12  -2   79.67   40.23
  -4 -12  -2   50.10   37.95
   4 -12   2   98.95   23.83
  -4  12  -3  448.84   63.90
  -4 -12  -3  329.02   76.75
   4 -12   3  445.75   45.38
  -4  12  -4  112.90   43.28
  -4 -12  -4   98.16   43.17
   4 -12   4   86.90   24.39
  -4  12  -5   45.14   34.95
  -4 -12  -5   48.11   44.12
  -4  12  -6  106.63   41.35
  -4 -12  -6  124.38   94.76
  -4  12  -7  251.53   58.24
  -4 -12  -7  200.41   63.95
   4  13  -8   21.60   17.42
   4 -13  -8   42.69   40.22
   4  13  -7   25.72   46.19
   4 -13  -7   17.36   31.24
   4  13  -6   76.20   82.26
   4 -13  -6  102.16   57.33
   4  13  -5  260.21   43.11
   4 -13  -5  254.92   50.26
  -4  13   4  373.64   33.83
   4  13  -4  373.24   46.09
   4 -13  -4  410.75  118.07
   4  13  -3   72.94   23.58
   4 -13  -3   78.32   20.99
  -4 -13   3   69.16   43.22
   4  13  -2  548.76   40.23
   4 -13  -2  527.87   48.26
  -4 -13   2  544.52   42.27
   4 -13  -1   69.34   30.31
  -4 -13   1  119.64   36.04
   4 -13   0  740.69   31.59
   4 -13   1  314.13   36.38
  -4 -13  -1  403.69   60.96
   4 -13   1  346.14   32.55
  -4  13  -2   70.64   32.78
  -4 -13  -2   76.34   45.69
   4 -13   3  133.38   35.58
  -4 -13  -3   84.39   58.11
   4 -13   4 1100.54   71.01
  -4 -13  -4  940.15  100.42
  -4 -13  -5   24.31   23.83
  -4  13  -6   26.60   29.97
  -4 -13  -6   28.00   41.79
   4  14  -8   27.32   48.94
   4 -14  -8   59.60   44.76
   4  14  -7   38.71   52.48
   4 -14  -7   62.73   29.70
   4  14  -6    7.06   22.78
   4 -14  -6    7.04   19.38
   4  14  -5  617.86   63.17
   4 -14  -5  588.02   62.45
   4  14  -4    4.75   22.58
   4 -14  -4   98.43   37.38
   4  14  -3   48.11   24.49
   4 -14  -3   25.26   30.55
  -4 -14   3   19.64   30.76
   4  14  -2   21.74   24.27
   4 -14  -2    2.07   19.38
  -4 -14   2   25.66   17.79
   4 -14  -1  413.19   48.92
  -4 -14   1  413.52   51.22
   4 -14   0   11.27    4.21
   4 -14   1   49.16   18.02
  -4 -14  -1   44.34   26.23
   4 -14   1   29.45   13.53
   4 -14   2  206.84   33.62
  -4 -14  -2  206.24   91.98
   4 -14   3 1319.01   86.41
  -4 -14  -3 1313.06   87.21
  -4  14  -4   -0.91   27.32
  -4 -14  -4    9.02   21.63
   4 -14   4    9.02   12.51
  -4 -14  -5 1625.31  114.11
  -4 -14  -6  197.44   74.35
   4  15  -8  345.89  178.65
   4 -15  -8  380.78   57.77
   4  15  -7   79.18   69.05
   4 -15  -7  125.14   37.58
   4  15  -6  106.85   67.03
   4 -15  -6  149.72   38.19
   4  15  -5  865.51   71.07
   4 -15  -5  943.14   77.81
   4  15  -4   52.39   27.24
   4 -15  -4   47.91   29.81
   4  15  -3  138.94   26.50
   4 -15  -3  172.91   33.65
  -4 -15   3  226.05   43.32
   4  15  -2  173.86   39.63
   4 -15  -2  110.90   31.36
  -4 -15   2  133.54   46.26
   4 -15  -1  336.66   69.33
  -4 -15   1  367.29   59.55
   4 -15   0  216.79   21.66
   4 -15   1 2061.07   81.84
  -4 -15  -1 2146.46  120.09
   4 -15   1 1950.46   65.99
   4 -15   2   17.79   16.66
  -4 -15  -2   15.48   28.43
  -4  15  -3  568.81   71.62
  -4 -15  -3  436.92  152.67
   4 -15   3  432.45   46.95
  -4  15  -4 1110.92   91.66
  -4 -15  -4 1017.17   87.45
   4 -15   4 1032.25   73.00
  -4 -15  -5   94.95   58.76
  -4 -15  -6  427.27  180.24
   4  16  -7   25.08   25.14
   4 -16  -7   45.58   55.53
   4  16  -6  620.57   72.09
   4 -16  -6  633.48   65.75
   4  16  -5   58.79   37.65
   4 -16  -5   40.79   27.46
   4  16  -4   36.51   28.87
   4 -16  -4   29.47   27.26
   4  16  -3   89.34   45.77
   4 -16  -3  115.01   33.53
  -4 -16   3   76.70   67.82
   4  16  -2  347.28   43.36
   4 -16  -2  354.42   73.22
  -4 -16   2  358.75   44.40
   4 -16  -1  272.89   43.87
  -4 -16   1  400.80   60.42
   4 -16   0 4225.35   56.91
   4 -16   1   17.41   19.02
  -4 -16  -1   22.54   17.18
   4 -16   1    6.46    8.18
   4 -16   2 1290.70   72.77
  -4 -16  -2 1174.03   98.84
  -4  16  -3  191.71   49.03
  -4 -16  -3  205.89   72.59
   4 -16   3  241.03   47.94
   4 -16   4   16.15   26.21
  -4 -16  -4   33.47   47.79
  -4  16  -5   39.98   46.52
  -4 -16  -5   33.01   38.60
  -4  16  -6    3.41   29.03
  -4 -16  -6   14.09   20.47
   4  17  -7   32.23   47.62
   4 -17  -7   34.09   33.26
   4  17  -6  699.25  152.55
   4 -17  -6  590.28   69.95
   4  17  -5    5.38   25.10
   4 -17  -5   48.64   32.73
   4  17  -4  233.49   42.52
   4 -17  -4  282.78   48.40
   4  17  -3 1548.55   76.34
   4 -17  -3 1547.40   81.91
  -4 -17   3 1523.82  146.75
   4  17  -2   27.51   24.33
   4 -17  -2   53.23   31.43
  -4 -17   2   47.90   24.14
   4 -17  -1 1051.88   77.50
  -4 -17   1  983.85  110.81
   4 -17   0 1632.35   30.87
   4 -17   1  429.30   45.28
  -4 -17  -1  472.76   50.18
   4 -17   1  353.12   32.59
   4 -17   2  168.92   42.99
  -4 -17  -2   47.59  105.12
  -4  17  -3  395.60   61.97
  -4 -17  -3  349.70   59.62
   4 -17   3  326.00   42.12
  -4  17  -4  443.32   77.37
  -4 -17  -4  277.58  154.26
   4 -17   4  359.89   42.08
  -4 -17  -5   82.54   70.61
  -4  17  -6   79.84   51.69
  -4 -17  -6   72.07   49.22
   4  18  -7   13.97   35.25
   4 -18  -7   27.24   32.60
   4  18  -6  814.54  144.17
   4 -18  -6  873.49   84.03
   4  18  -5  236.63   51.83
   4 -18  -5  162.92   40.50
   4  18  -4   40.27   32.36
   4 -18  -4   53.24   35.93
   4  18  -3  378.52   51.62
   4 -18  -3  493.11   57.04
   4  18  -2   20.54   26.87
   4 -18  -2   -0.27   22.47
  -4 -18   2   28.98   22.95
   4 -18  -1  388.07   57.55
  -4 -18   1  360.95  136.78
   4 -18   0 1050.43   21.33
   4 -18   1  785.07   57.06
   4 -18   1  731.71   30.49
  -4 -18  -1  745.28   67.15
   4 -18   2 2246.22   91.79
  -4 -18  -2 2375.51  132.20
   4 -18   3   56.60   26.69
  -4 -18  -3   67.34   69.14
  -4  18  -4 1010.55   88.27
  -4 -18  -4 1057.65   92.18
   4 -18   4  822.84   57.65
  -4 -18  -5   99.40   67.83
  -4  18  -6   33.00   36.69
  -4 -18  -6   11.19   27.27
   4  19  -7   30.32   29.99
   4 -19  -7   50.90   33.73
   4  19  -6   32.37   30.11
   4 -19  -6  124.64   45.17
   4  19  -5   30.42   31.23
   4 -19  -5   57.06   44.93
   4  19  -4  291.33   43.45
   4 -19  -4  300.38   42.05
   4  19  -3  318.04   44.48
   4 -19  -3  353.00   46.95
   4  19  -2  774.35   55.77
   4 -19  -2  895.29   68.06
  -4 -19   2  850.88  130.46
   4 -19  -1  165.74   43.78
  -4 -19   1  117.34   31.67
   4 -19   1  409.98   47.88
  -4 -19  -1  477.84   64.08
   4 -19   2   55.52   32.14
  -4 -19  -2   70.27   41.76
   4 -19   3    5.49   19.76
  -4 -19  -3   23.02   30.66
  -4  19  -4  362.35   68.05
  -4 -19  -4  257.18  164.95
   4 -19   4  423.96   47.23
  -4 -19  -5  112.55   85.06
   4  20  -7    8.69   31.25
   4 -20  -7   25.01   23.41
   4  20  -6    7.80   36.27
   4 -20  -6   39.07   57.20
   4  20  -5  601.57   71.00
   4 -20  -5  629.62   69.27
   4  20  -4   22.29   26.08
   4 -20  -3   53.03   31.41
   4 -20  -2   82.08   78.34
  -4 -20   2   46.01   45.82
   4 -20  -1 1607.92  143.18
  -4 -20   1 1745.86  145.50
   4 -20   0 1975.60  102.87
   4 -20   1   51.70   43.48
  -4 -20  -1   23.20   42.21
   4 -20   2   18.15   42.52
  -4 -20  -2   33.02   37.83
   4 -20   3 1047.22   74.22
  -4 -20  -3 1120.76  105.54
  -4  20  -4  116.82   50.79
  -4 -20  -4   49.64   41.55
  -4  20  -5  220.92   62.76
  -4 -20  -5  105.47   58.11
   4  21  -6   40.54   38.28
   4  21  -5   29.51   42.08
   4 -21  -5   55.74   41.38
   4  21  -4  133.24   44.89
   4 -21  -3   11.12   33.73
   4 -21  -2   82.99   30.91
  -4 -21   2   73.80   40.22
   4  21  -1 1978.52  116.19
  -4 -21   1 1972.29  134.96
   4 -21   0  358.07   75.59
   4 -21   1  210.01   96.74
  -4 -21  -1  214.81   87.27
   4 -21   2   62.86   29.69
  -4 -21  -2   57.75   31.54
   4 -21   3 2125.08  104.25
  -4  21  -4   14.92   30.33
  -4 -21  -4   61.23   42.57
  -4 -21  -5   23.43   33.46
   4  22  -6   88.00   43.47
   4 -22  -6  157.55   43.09
   4  22  -5   50.35   49.93
   4 -22  -5  108.33   45.66
   4 -22  -4  219.32   53.90
   4  22  -3  124.65   38.79
   4 -22  -3   98.10   50.01
   4  22  -2  217.15   33.40
   4 -22  -2  259.56  116.21
  -4 -22   2  298.49   99.76
   4  22  -1  751.17   61.58
   4 -22  -1  787.62   78.04
  -4 -22   1  725.98  109.47
   4 -22   0  192.89   46.97
   4 -22   1  331.23   49.02
  -4 -22  -1  382.46   50.74
   4 -22   2  108.58   68.59
  -4 -22  -2  126.90   71.24
   4 -22   3    9.00   52.34
   4 -22   4    3.14   17.48
  -4  22  -5  212.82   69.30
  -4 -22  -5  158.77   50.82
   4 -23  -6   26.13   32.99
   4 -23  -5  381.60   52.19
   4  23  -4   83.24   46.56
   4  23  -3  271.26   55.23
   4 -23  -3  271.50   56.91
   4  23  -2  113.59   31.58
   4 -23  -2  147.60  123.23
  -4 -23   2  141.29   55.63
   4  23  -1  226.96   37.97
   4 -23  -1  279.14   65.22
  -4 -23   1  243.07  134.71
   4 -23   0   13.00   28.07
   4 -23   1  342.95   62.39
  -4 -23  -1  384.26  141.64
   4 -23   2  424.91   81.14
  -4 -23  -2  438.81  115.57
   4 -23   3   41.00   26.72
  -4 -23  -3   47.47   37.64
   4 -23   4  500.11   55.00
  -4 -23  -4  479.76  122.27
   4  24  -6   32.51   32.06
   4 -24  -6   14.98   23.24
   4  24  -5  239.86  144.89
   4 -24  -5  324.87   68.02
   4  24  -4  120.74   48.61
   4 -24  -4  199.12   49.58
   4  24  -3  139.17   50.23
   4 -24  -3  247.05   70.27
   4  24  -2   36.52   26.05
   4 -24  -2   43.89   39.25
  -4 -24   2   27.62   19.04
   4  24  -1  166.47   34.98
   4 -24  -1  326.70   83.48
  -4 -24   1  196.48  128.55
   4 -24   0  230.20   53.63
   4 -24   1   89.29   44.94
  -4 -24  -1  144.29   63.22
   4 -24   2  326.59   52.36
  -4 -24  -2  282.45  129.02
   4 -24   3   29.20   28.90
  -4 -24  -3   11.50   42.43
  -4 -24  -4  102.55   94.39
   4  25  -5   14.07   18.58
   4 -25  -5   73.94   39.14
   4  25  -4  139.91   45.89
   4 -25  -4   96.44   48.99
   4  25  -3  330.76   60.97
   4 -25  -3  333.51   66.36
   4  25  -2   40.32   33.90
   4 -25  -2   20.43   28.27
  -4 -25   2   38.75   28.28
   4  25  -1   27.24   29.85
   4 -25  -1   10.74   34.41
  -4 -25   1   39.98   46.32
   4 -25   0  195.73   43.71
   4 -25   1  358.88   56.07
  -4 -25  -1  249.98   71.19
   4 -25   2    0.25   23.08
  -4 -25  -2    3.80   30.82
   4 -25   3   54.95   32.46
  -4 -25  -3   16.53   43.28
   4 -25   4  801.76   72.88
  -4 -25  -4  890.91  106.35
   4  26  -5   55.75   34.99
   4 -26  -5   21.37   22.90
   4  26  -4    9.28   22.90
   4 -26  -4   33.50   25.89
   4  26  -3   27.97   24.61
   4 -26  -3   34.72   33.16
   4  26  -2  152.23   42.31
   4 -26  -2  160.55   55.40
   4  26  -1  143.44   35.10
   4 -26  -1  211.88   54.91
  -4 -26   1  125.31   86.98
   4 -26   0  183.23   55.51
   4 -26   1  147.56   46.49
  -4 -26  -1  153.26   48.68
   4 -26   2  620.58   63.70
  -4 -26  -2  476.67  217.74
   4 -26   3    3.50   28.35
  -4 -26  -3   12.93   26.17
   4  27  -4   46.57   31.73
   4 -27  -4   29.10   35.38
   4  27  -3   52.79   28.73
   4 -27  -3  110.74   61.30
   4  27  -2   31.29   29.64
   4 -27  -2   81.71   55.61
   4  27  -1   66.28   32.47
   4 -27  -1   61.50   50.44
  -4 -27   1   40.61   28.87
   4  27   0   64.70   26.34
   4 -27   0   20.49   26.87
   4 -27   1  130.00   39.15
  -4 -27  -1  150.13   77.99
   4 -27   2    0.47   20.64
  -4 -27  -2   41.82   62.27
   4 -27   3   93.78   51.25
  -4 -27  -3  127.60   71.17
   4  28  -4   36.44   29.47
   4 -28  -4   55.41   27.49
   4  28  -3   67.18   33.54
   4 -28  -3   12.47   34.58
   4  28  -2   20.19   25.09
   4 -28  -2   11.69   31.29
   4  28  -1   87.17   33.79
   4 -28  -1   31.88   36.03
  -4 -28   1   33.21   40.54
   4  28   0   89.19   32.43
   4 -28   0  102.71   43.24
   4 -28   1   64.70   39.82
  -4 -28  -1   48.08   45.33
   4 -28   2  203.65   52.26
  -4 -28  -2  202.70   88.39
   4 -29  -3   13.04   31.42
   4  29  -2  196.22   46.31
   4 -29  -2  254.62   63.67
   4  29  -1  226.11   41.99
   4 -29  -1  351.85   69.70
  -4 -29   1  359.12   65.97
   4  29   0   -5.90   15.33
   4 -29   0   24.18   26.31
   4 -29   1  102.82   40.97
  -4 -29  -1   17.40   37.14
   4  30  -2   41.88   31.40
   4 -30  -2   33.90   33.85
   4  30  -1   60.39   32.57
   4 -30  -1   56.97   46.28
  -4 -30   1   77.49   42.68
   4  30   0   21.93   22.14
   4 -30   0   19.89   26.77
   5   0  -8  255.90   90.92
   5   0  -7   22.42   23.59
   5   0  -7   23.77   27.19
   5   0  -6  238.97  110.04
   5   0  -6  241.33   57.47
   5   0  -5   24.22   35.20
   5   0  -5   24.38   23.88
   5   0  -4  896.62   74.23
   5   0  -4  923.58   55.68
  -5   0   4  810.06   32.09
   5   0  -3   30.92   17.23
  -5   0   3    8.50   12.57
   5   0  -3   -1.45   24.60
   5   0  -2 5352.37  193.99
  -5   0   2 5844.35  151.51
   5   0  -2 5777.71  144.22
   5   0  -1   30.67   18.61
  -5   0   0 1341.53   67.90
   5   0   1   23.75   12.85
   5   0   2 1887.83  118.32
  -5   0  -2 2252.62  119.70
  -5   0  -3   20.44   28.04
  -5   0  -5   95.66   56.82
  -5   0  -6   60.30   49.99
   5   1  -8    3.92   16.62
   5  -1  -8   15.20   21.36
   5   1  -7   40.44   35.85
   5  -1  -7   35.87   21.76
   5  -1  -7   18.75   45.97
   5   1  -6   76.60   40.76
   5   1  -6   37.50   30.26
   5  -1  -6   43.83   22.10
   5  -1  -6   51.08   42.14
   5   1  -5  312.18   78.51
   5   1  -5  239.65   54.45
   5  -1  -5  208.66   37.24
   5  -1  -5  271.66   59.42
   5   1  -4    9.72   27.26
   5   1  -4    5.50   18.66
   5  -1  -4   17.55   23.83
   5  -1  -4   22.47   16.11
  -5  -1   4    2.96    3.33
   5   1  -3 1960.49  113.20
  -5   1   3 2100.28   55.85
   5   1  -3 2092.17   54.05
   5  -1  -3 1912.07  117.38
  -5  -1   3 2095.74   58.69
   5  -1  -3 2148.66   67.67
   5   1  -2   77.71   43.41
  -5   1   2  105.33   23.91
   5   1  -2   58.97   15.66
   5  -1  -2   42.41   27.75
  -5  -1   2   63.01   21.01
   5   1  -1  128.45   51.04
  -5   1   1  110.06   23.98
  -5  -1   1  141.05   21.55
   5  -1  -1  249.54   87.90
  -5   1   0   28.06   24.65
  -5  -1   0    7.51   18.56
   5   1   1  722.42   60.04
   5  -1   1  702.19   89.86
  -5   1  -2  271.76   45.73
  -5  -1  -2  287.77   52.49
   5  -1   2  306.40   41.37
  -5   1  -3   44.05   32.69
  -5  -1  -3   67.07   32.74
  -5   1  -4  315.77   56.41
  -5  -1  -4  360.58   59.32
  -5   1  -5 1949.07  120.08
  -5  -1  -5 2174.46  136.90
  -5   1  -6  373.02   64.33
  -5  -1  -6  535.09   76.09
   5  -2  -8   11.73   32.35
   5   2  -7   96.46   58.27
   5  -2  -7   76.77   56.96
   5  -2  -7   97.87   59.77
   5   2  -6   27.62   28.24
   5   2  -6   39.06   27.02
   5  -2  -6   54.24   34.52
   5  -2  -6   43.28   23.53
   5   2  -5  147.65   74.30
   5   2  -5  174.33   47.06
   5  -2  -5  142.79   80.35
   5  -2  -5  150.17   90.07
   5   2  -4  553.76   54.53
   5   2  -4  547.26   48.74
   5  -2  -4  557.87   41.60
   5  -2  -4  568.04   76.10
   5   2  -3  978.68   83.45
  -5   2   3 1022.36   41.31
  -5  -2   3  961.59   67.49
   5  -2  -3 1044.04  146.31
   5  -2  -3 1095.43   51.19
   5   2  -2  348.23  141.69
  -5   2   2  297.24   28.03
   5   2  -2  311.44   30.64
   5  -2  -2  370.14   49.84
  -5  -2   2  304.90   27.72
   5   2  -1  224.39   83.63
  -5   2   1  233.68   26.78
  -5  -2   1  209.44   30.86
   5  -2  -1  244.81   84.22
  -5   2   0  412.31   50.22
  -5  -2   0  380.16   39.26
   5  -2   1 1884.44   82.90
  -5   2  -2   42.09   31.20
  -5  -2  -2   23.89   26.45
   5  -2   2   57.22   37.13
  -5   2  -3 2967.27  125.34
  -5  -2  -3 3426.30  141.71
   5  -2   3 3226.92  128.78
  -5   2  -4 1074.26   99.32
  -5  -2  -4 1127.35  100.17
  -5   2  -5   92.49   49.80
  -5  -2  -5   28.95   32.16
  -5   2  -6   57.17   38.46
  -5  -2  -6  127.36   51.96
   5  -3  -8  116.35   86.25
   5   3  -7  107.80   45.16
   5  -3  -7   69.93   77.46
   5  -3  -7  139.42   46.72
   5   3  -6  475.77  110.51
   5  -3  -6  509.75   89.29
   5  -3  -6  476.48   65.49
   5   3  -5   99.83   61.00
   5   3  -5  101.86   55.83
   5  -3  -5  128.24   63.94
   5  -3  -5  109.33   53.01
   5   3  -4  135.80  106.20
   5   3  -4  136.08   39.62
  -5   3   4  102.27   26.73
   5   3  -4  106.35   38.23
   5  -3  -4  158.57   27.02
   5  -3  -4  138.78  120.69
  -5  -3   4  129.71   22.12
   5   3  -3  119.28   63.57
  -5   3   3  142.99   21.94
   5   3  -3  171.12   38.80
   5   3  -3  137.39   20.25
   5  -3  -3  137.07   43.03
   5  -3  -3  165.64   25.37
  -5  -3   3  151.10   32.41
   5   3  -2   76.98   33.26
  -5   3   2  100.47   18.17
   5   3  -2  111.03   17.96
   5  -3  -2   94.86   52.13
  -5  -3   2  105.74   24.32
   5  -3  -2  130.94   19.86
   5   3  -1  481.95   43.17
  -5   3   1  517.98   42.42
  -5  -3   1  489.29   42.40
   5  -3  -1  492.05   54.26
  -5   3   0  655.38   52.03
  -5  -3   0  694.99   53.47
   5  -3   0  724.48   60.60
   5  -3   1  110.91   64.50
  -5   3  -2 2830.29  125.17
  -5  -3  -2 2831.38  125.96
   5  -3   2 2816.33  129.31
  -5   3  -3  256.72   51.30
  -5  -3  -3  138.90   48.30
   5  -3   3  139.87   37.12
  -5   3  -4  201.04   49.31
  -5  -3  -4  219.72   54.99
  -5   3  -5   52.61   37.03
  -5  -3  -5   24.97   29.97
  -5   3  -6  128.04   49.32
  -5  -3  -6  175.24   64.98
   5  -4  -8   37.42   38.17
   5   4  -7  116.55   57.27
   5  -4  -7  110.99   65.40
   5  -4  -7   98.31   55.16
   5   4  -6   29.38   24.07
   5  -4  -6   15.61   21.11
   5  -4  -6   33.76   26.41
   5   4  -5  506.38   56.72
   5  -4  -5  419.05   62.25
   5  -4  -5  488.97   53.38
   5   4  -4 1771.60   86.45
  -5   4   4 1644.28   50.23
   5   4  -4 1696.29   56.18
   5  -4  -4 1544.11   74.18
   5  -4  -4 1646.05  105.43
  -5  -4   4 1594.33   69.43
   5   4  -3  329.69  107.58
  -5   4   3  400.99   31.60
   5   4  -3  321.62   36.07
   5   4  -3  395.45   30.77
   5  -4  -3  331.60   70.38
   5  -4  -3  362.37   30.15
  -5  -4   3  322.59   31.55
   5   4  -2 1457.48  103.32
  -5   4   2 1530.96   55.26
  -5  -4   2 1409.65   73.19
   5  -4  -2 1418.40   97.65
   5  -4  -2 1647.26   48.78
  -5   4   1  603.33   47.68
  -5  -4   1  572.24   42.61
   5  -4  -1  529.53  161.56
  -5   4   0   24.46   21.91
  -5  -4   0   29.48   21.18
   5  -4   0   21.57   17.95
  -5   4  -2   68.41   38.34
  -5  -4  -2   23.39   25.66
   5  -4   2   14.46   17.69
  -5   4  -3  144.17   48.26
  -5  -4  -3  126.63   47.03
   5  -4   3  121.79   47.75
  -5   4  -4  344.32   58.17
  -5  -4  -4  433.36   67.98
   5  -4   4  352.43   53.36
  -5   4  -5   27.89   32.01
  -5  -4  -5    2.72   28.50
  -5   4  -6  458.55   69.45
  -5  -4  -6  467.23   77.59
   5   5  -8  291.53   97.74
   5  -5  -8  325.48   72.82
   5   5  -7   73.85   61.63
   5  -5  -7  118.14   60.36
   5   5  -6  138.95   80.56
   5  -5  -6  193.74   48.71
   5  -5  -6  146.63   80.97
   5   5  -5   69.01   32.87
   5  -5  -5   58.22   30.88
   5  -5  -5   80.00   40.15
   5   5  -4   20.74   38.56
  -5   5   4   43.35   11.93
   5   5  -4   25.09   10.93
   5  -5  -4   34.18   33.42
   5  -5  -4   31.07   32.18
  -5  -5   4   18.47   10.98
  -5   5   3 3305.28   73.10
   5   5  -3 3348.40   93.24
   5   5  -3 3496.29   79.75
   5  -5  -3 3193.21  157.96
   5  -5  -3 3278.21   71.97
  -5  -5   3 3248.93   92.57
  -5   5   2  423.46   33.46
  -5  -5   2  464.91   65.88
   5  -5  -2  475.86   66.25
   5  -5  -2  487.94   31.53
  -5   5   1  434.21   38.69
  -5  -5   1  379.46   48.33
   5  -5  -1  429.77  113.23
  -5   5   0  178.48   33.15
  -5  -5   0  182.87   35.02
   5  -5   0  184.41   84.86
  -5   5  -2  549.69   62.28
  -5  -5  -2  649.99   65.20
   5  -5   2  571.27   58.62
  -5   5  -3   23.05   27.54
  -5  -5  -3   60.87   38.71
   5  -5   3   14.02   18.44
  -5   5  -4 1119.54   93.59
  -5  -5  -4 1004.88   92.33
   5  -5   4  965.45   98.46
  -5   5  -5  183.59   56.47
  -5  -5  -5  210.82   61.83
  -5   5  -6   48.60   34.19
  -5  -5  -6   86.60   50.27
   5   6  -8   59.00   33.66
   5  -6  -8   26.01   29.59
   5   6  -7  479.12   58.58
   5  -6  -7  376.12  137.25
   5   6  -6   29.20   18.07
   5  -6  -6   10.01   18.00
   5  -6  -6   19.79   21.01
   5   6  -5   85.98   11.31
   5   6  -5   49.17   28.07
   5  -6  -5  107.06   48.96
   5  -6  -5   62.94   39.82
   5   6  -4 3379.39  112.45
  -5   6   4 3120.56   60.51
   5   6  -4 3094.55   73.99
  -5   6   4 3114.66   61.14
   5  -6  -4 3140.51  166.99
   5  -6  -4 2927.12  106.95
   5   6  -3  713.57   56.19
   5   6  -3  691.24   44.99
  -5   6   3  758.33   43.82
   5  -6  -3  699.73   40.78
   5  -6  -3  711.90   73.04
  -5   6   2   16.02   12.61
  -5  -6   2   12.81    7.66
   5  -6  -2   15.51   15.99
   5  -6  -2    8.99   13.99
  -5   6   1  384.96   38.07
  -5  -6   1  356.16   51.73
   5  -6  -1  298.12   40.72
  -5   6   0  211.00   33.46
  -5  -6   0  203.21   83.78
   5  -6   0  186.84   82.02
  -5   6  -1  130.09   36.23
  -5   6  -2   76.79   42.83
  -5  -6  -2   50.02   36.44
   5  -6   2   31.68   21.06
  -5   6  -3  222.59   51.10
  -5  -6  -3  189.84   44.15
   5  -6   3  272.34   44.21
  -5   6  -4   69.29   41.33
  -5  -6  -4   23.16   23.73
   5  -6   4   15.71   19.04
  -5   6  -5  192.87   61.78
  -5  -6  -5   57.54   41.72
  -5   6  -6  980.59   90.46
  -5  -6  -6 1298.72  114.60
   5   7  -8  396.64  161.00
   5  -7  -8  386.73   72.70
   5   7  -7   23.03   25.60
   5  -7  -7    7.77   23.26
   5   7  -6   26.22   34.02
   5  -7  -6    7.83   19.13
   5  -7  -6  -11.22   16.53
   5   7  -5   48.51   29.99
   5  -7  -5   19.11   16.82
   5  -7  -5   47.11   38.66
   5   7  -4 1528.89  109.51
   5   7  -4 1597.69   55.02
  -5   7   4 1545.97   45.08
  -5   7   4 1463.05   56.84
   5  -7  -4 1668.26   70.88
  -5  -7   4 1572.64   78.81
   5  -7  -4 1613.07  124.30
   5   7  -3 1092.77   60.60
   5   7  -3 1088.14   60.21
  -5   7   3 1118.68   51.47
   5  -7  -3 1089.03   48.24
   5  -7  -3 1105.32   96.39
  -5  -7   3 1029.37   77.23
  -5   7   2  528.51   38.03
  -5  -7   2  484.60   41.89
   5  -7  -2  503.73   53.55
   5  -7  -2  526.53   28.14
  -5   7   1 1429.68   62.87
  -5  -7   1 1406.42   75.26
   5  -7  -1 1327.57   74.09
  -5   7   0  432.99   45.54
  -5  -7   0  404.84   49.75
   5  -7   0  478.15   50.86
  -5   7  -1  356.10   54.33
  -5   7  -2   15.18   33.93
  -5  -7  -2   63.20   40.42
   5  -7   2   18.40   25.72
  -5   7  -3  388.75   59.33
  -5  -7  -3  550.68   67.24
   5  -7   3  457.18   41.91
  -5   7  -4  181.82   49.37
  -5  -7  -4  194.03   45.23
   5  -7   4  184.90   92.27
  -5   7  -5  146.09   58.43
  -5  -7  -5   53.29   39.95
  -5   7  -6   73.64   42.54
  -5  -7  -6    2.78   41.04
   5   8  -8   -1.23   26.26
   5  -8  -8   57.15   33.11
   5   8  -7  197.18   96.55
   5  -8  -7  185.19  109.22
   5   8  -6   30.39   24.03
   5  -8  -6   21.10   24.37
   5   8  -5  115.29   33.79
   5  -8  -5  126.94   20.99
   5  -8  -5  155.05   72.17
   5   8  -4    7.42   31.57
   5   8  -4   10.94   14.41
  -5   8   4   33.57   13.25
   5  -8  -4   -0.06    7.33
   5  -8  -4   57.72   31.92
  -5  -8   4   -2.46   10.06
  -5   8   3  135.47   27.49
   5   8  -3  184.92   34.51
   5  -8  -3  158.39   35.44
   5  -8  -3  135.57   17.97
  -5  -8   3  119.34   32.98
  -5   8   2  726.18   45.07
  -5  -8   2  795.07   82.82
   5  -8  -2  944.84   67.09
   5  -8  -2  759.52   29.94
  -5   8   1  740.57   53.01
  -5  -8   1  836.58   76.69
   5  -8  -1  703.22   63.62
  -5   8   0  260.23   35.79
  -5  -8   0  246.59  107.78
   5  -8   0  202.20   60.57
  -5   8  -2  161.22   47.86
  -5  -8  -2  176.22   52.68
  -5   8  -3  722.04   76.91
  -5  -8  -3  640.83   71.23
   5  -8   3  539.30   71.72
  -5   8  -4   35.95   36.56
  -5  -8  -4    0.42   24.13
   5  -8   4   24.72   12.42
  -5   8  -5  124.35   62.01
  -5  -8  -5  119.25   63.74
  -5   8  -6   78.84   40.22
  -5  -8  -6   60.43   66.32
   5   9  -8  383.43   98.17
   5  -9  -8  340.40  201.98
   5   9  -7   24.78   32.53
   5  -9  -7   14.30   31.17
   5   9  -6   73.99   43.51
   5  -9  -6   53.77   23.10
   5   9  -5  231.67   35.78
   5  -9  -5  207.16   37.85
   5  -9  -5  198.84  110.64
   5   9  -4 1100.84   69.11
   5   9  -4 1039.60   50.11
  -5   9   4  899.66   36.66
  -5   9   4  973.47   38.70
   5  -9  -4 1008.55   76.65
   5  -9  -4 1052.68   55.74
  -5  -9   4  998.61   63.82
  -5   9   3   56.44   21.25
   5   9  -3   18.22   28.20
   5  -9  -3   31.50   26.36
   5  -9  -3   19.31   12.98
  -5  -9   3   22.95   17.91
  -5   9   2   27.56   20.21
  -5  -9   2   28.61   17.73
   5  -9  -2   55.80   34.86
   5  -9  -2    9.55    9.88
  -5   9   1  336.32   42.43
  -5  -9   1  406.88   55.31
   5  -9  -1  460.16   54.56
  -5   9   0  627.83   71.82
  -5  -9   0  656.82   62.05
   5  -9   0  836.38   66.08
  -5   9  -1  148.05   46.29
   5  -9   1  125.64   32.05
  -5   9  -2  301.96   49.22
  -5  -9  -2  373.43  131.64
  -5   9  -3 2096.47  112.92
  -5  -9  -3 2150.07  154.28
   5  -9   3 1859.30  101.10
  -5   9  -4    2.25   25.69
  -5  -9  -4   43.51   41.24
   5  -9   4    1.81   10.28
  -5  -9  -5  518.80  186.72
  -5  -9  -6   11.64   30.17
   5  10  -8   34.78   38.29
   5 -10  -8   32.46   32.65
   5  10  -7  179.71   81.03
   5 -10  -7  197.13   59.20
   5  10  -6  290.80  128.47
   5 -10  -6  202.60   64.46
   5  10  -5   63.25   30.68
   5 -10  -5  135.05   40.30
  -5  10   4   24.21   11.71
   5  10  -4    9.58   24.19
   5 -10  -4   31.43   19.11
  -5 -10   4   31.70   17.09
   5 -10  -4   65.26   37.11
   5  10  -3   78.94  108.50
   5 -10  -3    7.49    7.79
  -5 -10   3   28.24   23.02
   5  10  -2  657.85   47.90
  -5  10   2  548.20   42.95
  -5 -10   2  641.63   71.20
   5 -10  -2  605.83   27.91
   5 -10  -2  466.17   50.85
  -5  10   1 2815.67  110.73
   5 -10  -1 2642.41  118.38
  -5  10   0  560.12   52.89
  -5 -10   0  635.95  109.10
   5 -10   0  552.07   72.85
  -5  10  -1  548.38   77.07
   5 -10   1  562.93   47.44
  -5  10  -2 2498.54  114.30
  -5 -10  -2 2241.64  105.00
   5 -10   2 2337.88   98.45
  -5  10  -3 1631.82   94.58
  -5 -10  -3 1789.50  138.53
   5 -10   3 1546.31  109.91
  -5  10  -4   61.92   36.31
  -5 -10  -4   66.05   38.60
   5 -10   4   36.03   32.90
  -5  10  -5  483.33   79.35
  -5 -10  -5  515.70  213.90
  -5 -10  -6  163.94   93.43
   5  11  -8   -0.82   29.03
   5 -11  -8    5.23   21.21
   5  11  -7  139.90   72.25
   5 -11  -7  141.75   60.37
   5  11  -6  382.37   60.67
   5 -11  -6  281.86   44.99
   5  11  -5  686.31   63.59
   5 -11  -5  621.93   70.65
  -5  11   4   31.44   13.46
   5  11  -4   12.92   20.62
   5 -11  -4   73.75   35.18
   5 -11  -4   18.23   13.29
  -5 -11   4   26.45   11.99
   5  11  -3 3617.31  110.98
  -5  11   3 3597.34   92.91
   5 -11  -3 3516.20  134.18
  -5 -11   3 3562.95  128.49
   5  11  -2   10.82   49.57
  -5  11   2   41.37   29.40
   5 -11  -2   66.20   33.58
   5 -11  -1  225.85   64.51
  -5 -11   1   62.24   66.36
  -5  11   0  623.45   55.04
  -5 -11   0  634.83   65.33
   5 -11   0  563.63   53.39
  -5  11  -1  380.49   55.79
   5 -11   1  306.53   41.66
  -5  11  -2  100.57   45.01
  -5 -11  -2   34.77   28.99
   5 -11   2   24.69   27.80
  -5  11  -3 1134.89   96.37
  -5 -11  -3 1109.14   99.84
   5 -11   3 1241.30   84.07
  -5  11  -4   63.61   38.68
  -5 -11  -4   25.24   18.41
   5 -11   4   38.77   23.38
  -5 -11  -5  177.48  182.95
  -5 -11  -6    7.27   44.20
   5  12  -8   -0.71   26.58
   5 -12  -8   18.74   22.41
   5  12  -7   27.00   29.10
   5 -12  -7   68.74   43.88
   5  12  -6   57.44   34.62
   5 -12  -6   65.68   32.97
   5  12  -5   12.01   23.13
   5 -12  -5   63.07   33.47
   5  12  -4  911.91   57.33
  -5 -12   4  817.62   54.63
   5  12  -3   25.46   28.62
   5 -12  -3   30.03   11.53
  -5 -12   3   17.53   21.10
   5  12  -2 2913.16   97.06
   5 -12  -2 3090.18  123.25
  -5  12   1 2914.95   94.63
  -5 -12   1 3134.23  117.41
   5 -12  -1 3286.73  126.11
   5 -12   0  391.09   52.20
  -5 -12   0  438.86   61.06
   5 -12   1  761.34   55.03
  -5  12  -2   91.11   46.66
  -5 -12  -2   13.64   61.57
   5 -12   2   44.57   26.97
  -5  12  -3  248.74   46.94
  -5 -12  -3  241.11  128.51
   5 -12   3  167.24   31.70
  -5  12  -4    4.22   27.85
  -5 -12  -4   17.10   22.33
   5 -12   4   10.86   12.49
  -5 -12  -5   56.35   52.45
  -5 -12  -6   52.88   38.84
   5  13  -7   11.57   16.57
   5 -13  -7   23.82   12.64
   5  13  -6  120.54   85.47
   5 -13  -6   51.03   55.39
   5  13  -5   41.79   24.57
   5 -13  -5   56.91   29.18
   5  13  -4  122.30   30.45
   5  13  -3  161.88   35.07
   5 -13  -3  152.96   41.86
  -5 -13   3  186.94   84.28
   5  13  -2    4.42   25.39
   5 -13  -2   60.01   39.88
  -5 -13   2   55.53   35.36
  -5 -13   1   95.13   45.64
  -5  13   0   36.30   33.23
  -5 -13   0   16.69   26.10
   5 -13   0   -2.41   20.20
  -5  13  -1  115.46   42.98
   5 -13   1  249.59   44.08
  -5  13  -2 1195.07   86.79
  -5 -13  -2 1416.39  170.36
   5 -13   2 1163.87   71.24
  -5  13  -3   44.55   37.58
  -5 -13  -3   23.82   39.11
   5 -13   3   25.93   22.12
   5 -13   4   70.16   46.96
  -5 -13  -4   96.74   68.18
  -5  13  -5  147.61   57.16
  -5 -13  -5   56.21   63.16
  -5 -13  -6  310.43  118.91
   5  14  -7  263.01  107.66
   5 -14  -7  196.95   97.27
   5  14  -6   68.76   46.97
   5 -14  -6   68.13   36.18
   5  14  -5  130.07   41.34
   5 -14  -5   72.42   47.40
   5  14  -4   12.36   23.96
   5 -14  -4   16.85   19.82
  -5 -14   4   22.39   13.50
   5  14  -3   15.84   26.37
   5 -14  -3   92.15   43.83
  -5 -14   3   25.64   23.87
   5  14  -2   25.29   34.12
   5 -14  -2   16.85   20.48
  -5 -14   2   10.39   14.98
   5 -14  -1   26.77   25.91
  -5 -14   1   10.12   21.77
   5 -14  -1    3.81    5.41
   5 -14  -1    2.25    2.64
  -5  14   0  137.46   37.96
  -5 -14   0  131.65   67.17
   5 -14   0  127.42   40.37
   5 -14   0   82.82   35.18
  -5  14  -1 1563.78   85.04
   5 -14   1 1640.98   82.85
  -5  14  -2   85.74   28.67
  -5 -14  -2  126.50  112.71
   5 -14   2  114.43   42.93
  -5  14  -3  175.73   43.86
  -5 -14  -3  153.12   73.34
   5 -14   3  219.52   46.44
   5 -14   4   31.21   18.95
  -5 -14  -4    4.58   36.10
  -5  14  -5    7.87   29.24
  -5 -14  -5   43.10   33.32
   5  15  -7   54.62   66.60
   5 -15  -7  164.57   55.89
   5  15  -6   38.27   36.17
   5 -15  -6   71.98   41.70
   5  15  -5    0.12   25.03
   5 -15  -5   20.60   24.09
   5  15  -4    8.84   23.84
   5 -15  -4    7.03   22.62
   5  15  -3  964.60   69.54
   5 -15  -3  791.79  158.17
  -5 -15   3  979.20  141.55
   5  15  -2   39.81   24.15
   5 -15  -2   31.58   28.26
  -5 -15   2   47.60   32.36
   5 -15  -1  805.66   72.19
  -5 -15   1  766.66   84.17
   5 -15   0  134.38   42.86
  -5 -15   0   67.71   26.80
   5 -15   0   68.97   23.86
   5 -15   1  800.37   70.25
   5 -15   2  450.10   54.10
  -5 -15  -2  560.13  117.72
   5 -15   3  207.89   37.20
  -5 -15  -3  241.17  121.96
  -5  15  -4  765.50   83.52
  -5 -15  -4  770.35  114.66
   5 -15   4  821.24   55.62
  -5  15  -5   33.36   32.33
  -5 -15  -5   15.32   47.18
   5  16  -7   79.80   52.08
   5 -16  -7   54.07   41.19
   5  16  -6   17.60   32.59
   5 -16  -6   56.92   35.04
   5  16  -5   35.27   35.79
   5 -16  -5   11.12   24.38
   5  16  -4  432.66   48.32
   5 -16  -4  360.68   48.12
   5  16  -3  101.01   36.07
   5 -16  -3  140.65   47.07
  -5 -16   3   74.33   50.70
   5  16  -2  871.10   62.79
   5 -16  -2  930.09   71.39
  -5 -16   2  848.06  122.67
  -5 -16   1   20.91   17.17
   5 -16   0 2321.90  139.58
  -5 -16   0 2369.75  151.53
  -5  16  -1  476.93   63.84
  -5 -16  -1  373.61   64.90
   5 -16   1  436.32   50.27
   5 -16   2  171.59   42.70
  -5 -16  -2  208.31   69.67
   5 -16   3   85.61   33.55
  -5 -16  -3  107.76   45.30
  -5  16  -4  175.30   62.97
  -5 -16  -4  101.79   46.19
   5 -16   4   70.89   26.51
  -5 -16  -5   27.43   41.42
   5  17  -7  185.70  101.97
   5 -17  -7  214.39   45.89
   5  17  -6  181.91  105.64
   5 -17  -6  228.03   52.96
   5  17  -5  179.37   50.69
   5 -17  -5  166.04   48.28
   5  17  -4   -2.08   24.97
   5 -17  -4    2.91   22.54
   5  17  -3  709.06   67.21
   5 -17  -3  877.85   84.94
  -5 -17   3  727.39   99.60
   5  17  -2  371.75   43.49
   5 -17  -2  433.07   61.14
  -5 -17   2  390.26   63.87
   5 -17  -1 1857.37  236.05
  -5 -17   1 2001.68  106.20
   5 -17   1  271.10   46.17
  -5 -17  -1  180.15   69.23
   5 -17   2  237.18   53.94
  -5 -17  -2  212.36  112.75
  -5  17  -3   65.27   42.37
  -5 -17  -3   21.00   28.14
   5 -17   3   15.60   14.63
  -5  17  -4   46.74   37.16
  -5 -17  -4    9.34   43.86
   5 -17   4    4.16   20.12
  -5  17  -5  226.07   56.22
  -5 -17  -5  169.85   94.69
   5  18  -7  204.85  151.66
   5 -18  -7  244.99   57.32
   5  18  -6  107.22   77.06
   5 -18  -6   51.48   43.38
   5  18  -5  134.09   46.89
   5 -18  -5  114.05   39.34
   5  18  -4   63.90   29.45
   5  18  -3   78.30   34.18
  -5 -18   3   52.83   50.12
   5 -18  -2   25.95   25.43
  -5 -18   2   16.69   16.43
  -5 -18   1    7.66   18.82
   5 -18   0  300.77   54.87
  -5 -18   0  302.82   55.37
   5 -18   1  113.10   35.77
  -5 -18  -1   96.25   32.93
   5 -18   2   85.03   33.06
  -5 -18  -2   87.90   62.74
  -5  18  -3   15.18   29.08
  -5 -18  -3   11.45   33.71
   5 -18   3   33.28   30.85
  -5  18  -4   88.10   51.16
  -5 -18  -4  110.29   73.10
   5 -18   4   93.48   32.16
  -5  18  -5   39.71   41.08
  -5 -18  -5   18.02   40.36
   5  19  -6   50.64   62.86
   5 -19  -6   36.74   40.68
   5  19  -5    8.41   27.43
   5 -19  -5   58.86   62.75
   5  19  -4 1014.07   77.20
   5 -19  -4 1040.17   95.68
   5  19  -3   82.62   41.69
   5 -19  -3   96.62   48.24
  -5 -19   3   59.92   57.40
   5  19  -2  164.29   43.92
   5 -19  -2  176.88   53.38
  -5 -19   2  210.74   98.99
   5 -19  -1   60.47   43.25
  -5 -19   1   54.32   23.26
   5 -19   0  254.54   46.18
  -5 -19   0  231.68   60.70
   5 -19   1   22.19   41.02
   5 -19   2  312.88   42.27
  -5 -19  -2  239.93   71.22
  -5  19  -3   84.97   49.49
  -5 -19  -3   53.39   33.91
   5 -19   3   54.94   70.16
  -5  19  -4   79.90   45.85
  -5 -19  -4   38.11   46.58
   5 -19   4   20.26   17.67
   5  20  -6   88.57   66.11
   5 -20  -6  141.50   56.11
   5  20  -5  114.99   47.68
   5 -20  -5  154.99   74.63
   5  20  -4   10.29   30.36
   5 -20  -4   10.78   32.87
   5  20  -3  163.49   49.52
   5 -20  -3  209.66  133.43
  -5 -20   3  172.81   58.72
   5  20  -2   15.88   20.99
  -5 -20   2   15.27   37.12
   5 -20  -1   65.85   39.02
  -5 -20   1   38.54   21.81
   5 -20   0  196.96   42.23
  -5 -20   0  243.44  124.63
   5 -20   1 1749.97  102.56
   5 -20   2  209.53   47.11
  -5 -20  -2  263.49   90.95
  -5  20  -3   86.82   61.11
  -5 -20  -3   68.31   38.40
   5 -20   3   47.25   30.25
   5 -20   4  102.68   37.57
  -5 -20  -4   99.32   74.40
   5  21  -6   46.84   35.94
   5 -21  -6  170.10   48.38
   5  21  -5   16.63   30.63
   5 -21  -5   60.36   39.06
   5  21  -4   26.65   36.11
   5  21  -3  126.87   42.67
   5 -21  -3  104.19   49.98
  -5 -21   3   89.80   30.38
   5  21  -2  112.51   36.83
   5 -21  -2   77.15   44.36
  -5 -21   2   51.61   52.05
   5 -21  -1  165.72   45.22
  -5 -21   1  134.91   80.12
   5 -21   0  179.59   58.07
  -5 -21   0   84.64   37.18
   5 -21   1  131.28   57.95
  -5 -21  -1   93.98   57.56
   5 -21   2  257.50   71.18
  -5  21  -3  138.24   58.35
  -5 -21  -3  154.67   54.79
   5 -21   3  188.64   42.80
  -5  21  -4  156.56   57.65
  -5 -21  -4   77.99   46.07
   5 -21   4   99.26   35.67
   5  22  -5   59.50   41.49
   5 -22  -5   25.09   35.34
   5  22  -4  866.15   86.49
   5 -22  -4  919.59   85.75
   5  22  -3  174.08   46.56
   5 -22  -3  173.18   58.82
  -5 -22   3  158.23   47.13
   5 -22  -2   11.63   25.14
  -5 -22   2   20.55   23.43
   5 -22  -1  137.29   45.38
  -5 -22   1  129.22   75.47
   5 -22   0   31.96   24.47
  -5 -22   0   29.21   34.89
   5 -22   1  980.56   79.85
  -5 -22  -1  945.71  124.09
   5 -22   2   22.20   25.52
  -5 -22  -2    5.13   25.34
  -5  22  -3  666.33   85.09
   5 -22   3  708.53   72.43
  -5  22  -4   46.20   39.38
  -5 -22  -4    5.26   32.02
   5 -22   4   27.89   31.86
   5  23  -5   27.82   27.40
   5 -23  -5   41.61   33.75
   5  23  -4  -14.61   33.67
   5 -23  -4   29.44   50.91
   5 -23  -3  459.16   74.81
  -5 -23   3  463.89   60.24
   5 -23  -2   38.88   36.77
  -5 -23   2    6.19   24.65
   5  23  -1   54.93   24.63
   5 -23  -1   12.84   37.00
  -5 -23   1   29.68   31.85
   5 -23   0  160.29   54.77
  -5 -23   0  114.19  108.19
   5 -23   1   12.42   28.25
  -5 -23  -1   15.09   24.18
   5 -23   2   58.94   36.68
  -5 -23  -2   24.45   44.23
  -5  23  -3   56.31   47.65
   5 -23   3   13.49   27.11
  -5 -23  -3   26.97   39.98
   5  24  -5   41.20   28.70
   5 -24  -5   55.73   36.63
   5 -24  -4   53.50   44.63
   5 -24  -3   95.73   53.21
   5  24  -2   54.09   32.44
   5 -24  -2   44.72   37.69
  -5 -24   2   42.96   46.23
   5  24  -1   33.13   33.74
   5 -24  -1   39.15   32.32
  -5 -24   1   11.90   24.29
   5 -24   0    1.01   26.05
  -5 -24   0   43.60   45.69
   5 -24   1  144.03   73.22
  -5 -24  -1  217.41   73.00
   5 -24   2  168.98   45.12
  -5 -24  -2  101.52   41.17
  -5  24  -3  166.29   47.12
   5 -24   3  156.16   45.80
  -5 -24  -3  169.35   60.07
   5  25  -4   36.49   28.28
   5 -25  -4   82.70   49.48
   5  25  -3   45.11   33.78
   5 -25  -3   29.52   35.63
   5  25  -2  120.54   43.89
   5 -25  -2   50.45   65.86
  -5 -25   2   98.25   36.52
   5  25  -1   31.08   41.40
   5 -25  -1   51.63   44.84
  -5 -25   1   27.16   29.86
   5 -25   0  137.84   43.43
  -5 -25   0  183.74  122.57
   5 -25   1  174.15   59.62
  -5 -25  -1  206.31  120.43
   5 -25   2  302.32   49.31
  -5 -25  -2  242.94  109.70
   5  26  -4  192.09   54.95
   5 -26  -4  111.95   54.28
   5  26  -3   18.50   24.63
   5 -26  -3   25.95   35.81
   5  26  -2   14.42   23.17
   5 -26  -2   19.49   29.50
  -5 -26   2   -1.62   17.98
   5  26  -1   23.81   29.99
   5 -26  -1   35.74   35.13
  -5 -26   1   23.65   30.04
   5 -26   0   20.15   25.67
  -5 -26   0   45.86   29.57
   5 -26   1  230.72   41.56
  -5 -26  -1  277.00  176.15
   5 -26   2   74.98   35.85
  -5 -26  -2   86.18   37.31
   5  27  -3   79.33   43.80
   5 -27  -3  114.32   54.19
   5  27  -2   88.73   40.17
   5 -27  -2   92.84   44.15
  -5 -27   2   44.21   21.50
   5  27  -1  158.92   37.87
   5 -27  -1  142.34   53.39
  -5 -27   1  153.49   63.99
   5 -27   0  119.78   48.59
  -5 -27   0    7.22   36.94
   5 -27   1   42.89   24.89
  -5 -27  -1   22.98   32.71
   5  28  -2   46.22   32.09
   5 -28  -2   72.46   54.15
  -5 -28   2  182.85   48.53
   5  28  -1   13.03   20.93
  -5 -28   1   27.87   25.96
   5  28   0   30.22   26.79
   5 -28   0   18.58   29.51
  -5 -28   0    5.06   42.24
   6   0  -8   17.78   17.35
   6   0  -7   13.29   29.02
   6   0  -7    6.12   16.99
   6   0  -6  532.88   81.66
   6   0  -6  539.96   57.51
   6   0  -5   28.41   21.14
   6   0  -5    5.09   22.97
   6   0  -4   74.86   54.80
   6   0  -4   53.13   24.15
   6   0  -3    5.11   18.51
  -6   0   3    9.22    5.68
   6   0  -3   15.06   19.77
   6   0  -2  806.49   78.91
  -6   0   2  714.54   51.32
   6   0  -1   13.68   15.31
   6   0   0  279.47  122.21
  -6   0   0  337.63   43.23
   6   0   1   10.67   29.74
  -6   0  -1   32.87   26.81
  -6   0  -3   61.36   40.95
  -6   0  -4  679.65   77.15
  -6   0  -5   74.12   54.63
  -6   0  -6   34.38   31.96
   6   1  -8    0.55   19.21
   6  -1  -8   23.51   28.91
   6   1  -7  152.47  112.60
   6  -1  -7  151.06   92.21
   6  -1  -7  145.60  100.88
   6   1  -6   22.88   44.79
   6   1  -6   19.47   25.94
   6  -1  -6    2.02   12.88
   6  -1  -6    1.96   21.64
   6   1  -5  867.91  101.16
   6  -1  -5 1109.18  110.03
   6   1  -4  126.40   51.80
   6   1  -4   81.19   27.69
  -6   1   4   85.55   33.44
  -6  -1   4   80.66   21.38
   6  -1  -4   84.80   24.63
   6  -1  -4   61.81   29.85
   6   1  -3  279.62   54.79
  -6   1   3  319.80   29.26
   6   1  -3  358.10   39.65
   6  -1  -3  327.81  163.18
  -6  -1   3  287.81   35.83
   6  -1  -3  398.50   41.54
   6   1  -2  827.51  129.31
  -6   1   2  853.53   53.25
  -6  -1   2  673.02   49.54
   6  -1  -2  893.39  241.27
   6   1  -1   89.37   53.15
  -6   1   1   97.13   22.31
   6  -1  -1  149.61   77.56
   6   1   0  110.18   33.28
  -6   1   0  114.46   27.15
  -6  -1   0  136.00   35.48
   6  -1   0  151.08   49.24
   6   1   1  790.47  116.01
  -6   1  -1  769.89   69.40
  -6  -1  -1  725.77   62.33
   6  -1   1  629.38   67.78
   6  -1   2  159.08   72.58
  -6   1  -3  332.75   54.11
  -6  -1  -3  362.72   68.57
  -6   1  -4   57.91   43.84
  -6  -1  -4   11.09   30.70
  -6   1  -5 1344.41  118.84
  -6  -1  -5 1254.16  115.44
  -6   1  -6  227.35   67.61
  -6  -1  -6  232.31   59.75
   6   2  -8   41.56   52.14
   6  -2  -8   59.81   41.62
   6  -2  -8   31.50   27.97
   6   2  -7   14.11   15.39
   6  -2  -7   34.10   28.60
   6  -2  -7   14.34   49.61
   6   2  -6   33.82   28.36
   6   2  -6   12.09   17.94
   6  -2  -6   14.67   12.61
   6  -2  -6   29.65   34.21
   6   2  -5  770.52  115.22
   6  -2  -5  916.44  105.46
   6   2  -4   54.36   37.96
   6   2  -4   88.85   27.47
  -6   2   4   56.16   25.20
  -6  -2   4   57.43   35.07
   6  -2  -4   82.08   28.52
   6  -2  -4   87.58   44.60
   6   2  -3   22.02   23.88
   6   2  -3    6.62   18.09
   6   2  -3   12.40   14.11
  -6   2   3   32.39   14.53
  -6  -2   3    7.28    8.93
   6  -2  -3   18.81   28.68
   6  -2  -3   33.49   19.89
   6   2  -2  198.50   82.20
  -6   2   2  263.12   36.78
  -6  -2   2  224.60   35.68
   6  -2  -2  201.88   44.42
   6   2  -1  261.50  141.65
   6  -2  -1  299.47   50.45
   6   2   0   73.32   29.06
  -6   2   0  130.57   39.31
  -6  -2   0   93.84   31.08
   6  -2   0  130.41   41.89
  -6   2  -1  108.02   37.58
  -6  -2  -1   60.19   31.60
   6  -2   1   85.17   50.97
   6  -2   2  266.42   41.12
  -6  -2  -2  234.45   48.38
  -6   2  -3 1620.75  114.63
  -6  -2  -3 1584.29  108.94
  -6   2  -4  156.58   58.47
  -6  -2  -4   96.05   51.48
  -6   2  -5   68.39   54.70
  -6  -2  -5   74.11   58.87
  -6   2  -6   37.49   31.18
  -6  -2  -6   46.84   44.44
   6   3  -8   23.05   28.26
   6  -3  -8   11.20   29.20
   6  -3  -8   19.35   18.88
   6   3  -7   54.36   41.80
   6  -3  -7    4.62   20.27
   6  -3  -7   15.34   22.53
   6   3  -6   68.14   34.63
   6  -3  -6   29.61   20.59
   6  -3  -6   82.45   50.16
   6   3  -5   50.08   27.42
   6  -3  -5   18.67   16.85
   6  -3  -5   63.31   33.64
   6   3  -4  100.70   59.97
  -6   3   4  134.93   17.24
   6   3  -4  126.55   33.00
   6  -3  -4  141.02   47.57
   6  -3  -4  122.89   25.66
   6   3  -3  103.81   56.63
   6   3  -3  108.87   25.27
  -6   3   3   66.90   17.19
  -6  -3   3  116.87   59.76
   6  -3  -3  105.38   22.40
   6  -3  -3  135.01   81.73
   6   3  -2  197.36  101.24
  -6   3   2  223.85   33.89
  -6  -3   2  192.03   35.28
   6  -3  -2  205.64  122.13
   6   3  -1    9.80   17.02
  -6   3   1   57.92   23.48
   6  -3  -1    3.43   22.58
  -6   3   0 2123.51   95.35
  -6  -3   0 2224.51   96.92
   6  -3   0 2232.00  103.57
  -6   3  -1  378.04   50.99
  -6  -3  -1  415.12   52.26
   6  -3   1  439.81  134.13
   6  -3   2  356.49   37.60
  -6  -3  -2  453.18   55.78
  -6   3  -3   57.99   46.44
  -6  -3  -3   41.45   32.01
   6  -3   3   14.89   18.90
  -6   3  -4  314.25   67.68
  -6  -3  -4  340.92   72.70
  -6   3  -5   22.29   38.00
  -6  -3  -5   25.76   29.38
  -6   3  -6   39.79   48.58
  -6  -3  -6   89.96   49.35
   6   4  -8   23.76   25.93
   6  -4  -8   18.63   30.08
   6   4  -7   67.76   35.51
   6  -4  -7   20.65   27.68
   6  -4  -7   12.62   35.61
   6   4  -6  861.89   87.24
   6  -4  -6  924.87   68.18
   6  -4  -6  880.07  109.15
   6   4  -5  270.98   41.42
   6  -4  -5  244.62   80.75
   6  -4  -5  364.19   65.68
  -6   4   4   36.10   13.85
   6   4  -4   29.45   28.18
   6  -4  -4   50.14   42.80
   6  -4  -4   18.19   14.06
  -6  -4   4   14.50   14.75
   6   4  -3  252.98   35.82
  -6   4   3  204.86   25.42
  -6  -4   3  208.56   34.78
   6  -4  -3  272.20   31.67
   6  -4  -3  223.57   93.17
  -6   4   2   14.22   20.83
  -6  -4   2   13.59   25.17
   6  -4  -2    8.61   21.36
   6  -4  -1 2048.40  151.14
  -6   4   0  707.99   59.26
  -6  -4   0  674.80   60.74
   6  -4   0  643.89   73.67
  -6   4  -1  105.40   37.74
  -6  -4  -1  141.29   38.17
   6  -4   1  117.39   58.73
   6  -4   2   37.71   28.27
  -6   4  -3   88.08   44.16
  -6  -4  -3   50.42   40.60
   6  -4   3    9.51   15.96
  -6   4  -4   86.23   56.68
  -6  -4  -4   78.71   49.64
  -6   4  -5   56.34   51.91
  -6  -4  -5   76.90   52.78
   6   5  -8   92.06   56.49
   6  -5  -8  105.60   53.82
   6   5  -7  103.44  129.28
   6  -5  -7   81.04   69.95
   6  -5  -7  114.61   61.08
   6   5  -6   67.02   44.69
   6  -5  -6   49.78   24.56
   6  -5  -6   72.06   84.66
   6   5  -5  106.72   34.98
   6  -5  -5   50.60   20.84
   6  -5  -5   48.81   55.32
  -6   5   4  466.55   28.66
   6   5  -4  467.72   48.55
   6  -5  -4  468.95   89.53
   6  -5  -4  416.12   36.37
  -6  -5   4  401.08   35.37
   6   5  -3   21.91   23.86
  -6   5   3   49.88   19.46
  -6  -5   3   48.30   23.26
   6  -5  -3   44.86   23.07
   6  -5  -3   66.61   31.87
  -6   5   2  460.36   45.82
  -6  -5   2  406.54   73.18
   6  -5  -2  440.29   89.42
   6  -5  -2  408.00   41.71
   6  -5  -1  572.15   96.31
  -6   5   0  100.16   35.33
  -6  -5   0   97.81   33.64
   6  -5   0   58.64   22.13
  -6   5  -1  130.17   40.86
  -6  -5  -1  133.17   37.64
   6  -5   1  141.70   71.14
   6  -5   2  541.76   67.38
  -6  -5  -2  538.38   68.31
  -6   5  -3  263.38   57.83
  -6  -5  -3  309.15   60.23
   6  -5   3  211.66   78.03
  -6   5  -4   88.84   56.26
  -6  -5  -4  156.14   48.58
   6  -5   4   35.32   20.86
  -6   5  -5   99.91   55.18
  -6  -5  -5   48.60   48.51
   6   6  -8  104.55   63.40
   6  -6  -8  152.24   89.71
   6   6  -7   41.26   42.80
   6  -6  -7   23.63   23.41
   6  -6  -7   38.20   40.43
   6   6  -6 1797.35  140.31
   6  -6  -6 1492.89  106.34
   6  -6  -6 1710.62  224.55
   6   6  -5   14.30   20.95
   6  -6  -5    4.93   12.81
   6  -6  -5   12.04   12.91
  -6   6   4   48.15   15.77
   6   6  -4   47.56   29.18
   6  -6  -4   44.79   74.61
   6  -6  -4   63.15   20.19
  -6  -6   4   39.48   30.79
   6   6  -3  336.12   42.25
  -6   6   3  276.20   28.27
  -6  -6   3  256.79   40.33
   6  -6  -3  285.51   27.69
   6  -6  -3  306.30   69.62
  -6   6   2  636.36   55.83
  -6  -6   2  620.91  106.95
   6  -6  -2  491.91   69.72
   6  -6  -2  482.55   33.85
   6  -6  -1  360.56  133.13
  -6  -6   1  409.59   51.45
  -6   6   0   81.53   26.44
  -6  -6   0   95.90   47.79
   6  -6   0  127.78   46.17
  -6   6  -1   38.82   26.92
  -6  -6  -1   32.27   29.70
   6  -6   1   15.28   41.58
   6  -6   2   24.67   27.10
  -6  -6  -2   59.12   42.79
  -6   6  -3  190.42   67.10
  -6  -6  -3   99.92   53.15
   6  -6   3   69.78   52.95
  -6   6  -4  116.73   55.71
  -6  -6  -4  246.23   60.36
   6  -6   4  152.29   38.30
  -6   6  -5   16.31   29.88
  -6  -6  -5   53.20   34.15
   6   7  -8   14.32   14.11
   6  -7  -8   15.16   18.79
   6   7  -7  -13.77   22.30
   6  -7  -7   17.15   23.00
   6   7  -6 1008.16  132.99
   6  -7  -6 1068.79   98.75
   6  -7  -6  909.06  136.80
   6   7  -5   12.42   28.82
   6  -7  -5    9.70   14.84
   6  -7  -5    7.61   15.38
  -6   7   4  208.61   22.65
   6   7  -4  167.20   38.39
   6  -7  -4  154.01   75.87
   6  -7  -4  155.69   33.52
  -6  -7   4  171.57   37.15
   6   7  -3  245.39   41.98
  -6   7   3  261.03   30.70
  -6  -7   3  252.06   76.99
   6  -7  -3  245.14   25.18
   6  -7  -3  311.97  141.71
  -6   7   2 1150.88   69.34
  -6  -7   2 1224.02  151.15
   6  -7  -2 1058.54   92.32
   6  -7  -2 1197.36   50.98
  -6   7   1   47.63   31.48
  -6  -7   1   22.24   19.45
   6  -7  -1   32.34   35.51
  -6   7   0  271.66   45.92
  -6  -7   0  180.55   74.33
   6  -7   0  198.34   67.97
  -6   7  -1  612.05   65.89
  -6  -7  -1  551.81   63.11
   6  -7   1  516.67   62.19
   6  -7   2  381.75   80.77
  -6  -7  -2  519.14  104.22
  -6   7  -3  726.19   76.06
  -6  -7  -3  887.67  102.48
   6  -7   3  750.51  119.86
   6  -7   4   60.45   29.69
  -6  -7  -4   30.37   31.69
  -6   7  -5   22.43   32.48
  -6  -7  -5   11.54   33.30
   6   8  -7   34.10   51.72
   6  -8  -7   74.90   54.83
   6   8  -6   13.40   32.88
   6  -8  -6   19.00   21.31
   6  -8  -6   74.65   72.52
   6   8  -5  128.23   32.96
   6  -8  -5   97.75   43.15
   6  -8  -5   98.20   54.99
  -6   8   4   45.74   15.28
   6   8  -4   18.67   19.84
   6  -8  -4   52.58   26.38
   6  -8  -4   25.95   17.18
  -6  -8   4   25.22   17.29
   6   8  -3   -2.42   25.35
  -6   8   3   20.91   16.08
  -6  -8   3   12.27   13.03
   6  -8  -3    3.65    7.90
   6  -8  -3   21.36   24.12
  -6   8   2 3528.98  113.37
  -6  -8   2 3746.21  160.86
   6  -8  -2 3458.96  187.22
  -6   8   1  453.30   49.55
  -6  -8   1  494.35   70.70
   6  -8  -1  444.03   56.58
  -6   8   0  258.16   40.37
  -6  -8   0  199.79   85.23
   6  -8   0  182.81   79.97
  -6   8  -1  174.29   40.14
  -6  -8  -1  151.37   53.10
   6  -8   1  166.34   74.80
   6  -8   2   13.29   41.70
  -6   8  -3  100.35   46.38
  -6  -8  -3   48.38   61.00
   6  -8   3   21.36   38.15
  -6   8  -4  242.68   65.34
  -6  -8  -4  171.53  141.13
   6  -8   4  129.83   32.45
  -6   8  -5   81.04   52.36
  -6  -8  -5   13.13   36.40
   6   9  -7  243.28   70.60
   6  -9  -7  213.94   51.46
   6   9  -6   19.63   27.82
   6  -9  -6    4.05   10.05
   6  -9  -6    4.10   33.11
   6   9  -5  317.21   46.82
   6  -9  -5  286.71   58.28
   6  -9  -5  280.00   82.64
  -6   9   4   37.83   17.35
   6   9  -4    8.10   19.34
   6  -9  -4   13.38   17.14
   6  -9  -4    9.20   11.65
  -6  -9   4   12.69   16.88
  -6   9   3  459.27   36.05
   6   9  -3  504.10   54.54
   6  -9  -3  518.46   58.98
   6  -9  -3  475.82   30.71
  -6  -9   3  466.48   97.88
  -6   9   2 6359.95  152.53
  -6  -9   2 6052.65  244.54
   6  -9  -2 6436.42  229.10
   6  -9  -2 6043.28  102.35
  -6   9   1  388.18   46.61
  -6  -9   1  488.82   59.88
   6  -9  -1  424.08  184.34
  -6   9   0   32.50   22.01
  -6  -9   0   -4.74   23.44
   6  -9   0   14.09   13.50
  -6   9  -1  401.21   50.60
  -6  -9  -1  409.42  155.06
   6  -9   1  361.04   50.03
   6  -9   2   13.86   22.61
  -6  -9  -2   40.43   53.85
  -6   9  -3  106.87   49.23
  -6  -9  -3   45.38   34.35
   6  -9   3   15.89   25.73
  -6   9  -4   64.37   53.78
  -6  -9  -4   43.19   82.20
   6  -9   4   50.24   31.75
  -6  -9  -5   47.03   52.33
   6  10  -7   82.99   26.67
   6 -10  -7   95.20   35.12
   6  10  -6   95.88   64.55
   6 -10  -6  130.66   90.50
   6  10  -5    5.48   24.57
   6 -10  -5   31.65   19.85
   6 -10  -5   15.53   25.92
  -6  10   4   72.51   18.73
   6  10  -4  102.50   35.52
   6 -10  -4   60.79   28.97
   6 -10  -4   48.50   26.93
  -6 -10   4   40.50   36.54
  -6  10   3   41.68   17.20
   6  10  -3   21.39   25.82
   6 -10  -3  112.21   39.15
   6 -10  -3   55.10   16.88
  -6 -10   3   74.77   46.94
   6 -10  -2  421.02   74.61
  -6 -10   2  106.59   64.47
   6 -10  -2   89.96   22.39
  -6  10   1  793.33   62.83
  -6 -10   1  861.09  104.73
   6 -10  -1  815.59   77.54
   6 -10   0  886.25   71.03
  -6  10  -1   25.03   23.52
  -6 -10  -1    9.30   27.20
   6 -10   1   46.92   41.82
   6 -10   2   97.93   52.33
  -6 -10  -2   81.47   61.22
   6 -10   3  259.20  130.66
  -6 -10  -3  347.91   94.38
  -6  10  -4  189.64   70.92
  -6 -10  -4  108.07   75.60
   6 -10   4   47.84   30.35
  -6 -10  -5  471.20  224.27
   6  11  -7   97.81   58.50
   6 -11  -7  116.82   94.68
   6  11  -6   22.18   23.27
   6 -11  -6   11.20   31.33
   6  11  -5  740.21   66.77
   6 -11  -5  577.24   51.11
   6 -11  -5  651.55   93.96
  -6  11   4   39.95   18.57
   6  11  -4   37.13   27.94
   6 -11  -4   45.75   31.87
   6 -11  -4   32.74   23.59
  -6 -11   4   32.79   16.84
  -6  11   3  424.00   71.91
   6  11  -3  361.54   46.62
   6 -11  -3  428.79   53.43
   6 -11  -3  364.20   29.23
  -6 -11   3  339.05   67.28
  -6  11   2  239.50   90.92
  -6 -11   2  250.38  110.44
   6 -11  -2  261.50   64.55
   6 -11  -2  300.34   25.38
  -6  11   1 3210.42  118.38
  -6 -11   1 3044.06  148.16
   6 -11  -1 2738.72  165.82
  -6  11   0 4197.39  138.17
  -6 -11   0 3762.95  238.07
   6 -11   0 4347.70  156.90
  -6  11  -1 1148.25   91.63
  -6 -11  -1 1293.56  254.64
   6 -11   1 1071.54   85.06
   6 -11   2  524.16   73.24
  -6 -11  -2  600.13   83.62
   6 -11   3  254.45   60.96
  -6 -11  -3  316.75  102.42
  -6  11  -4  392.48   74.93
  -6 -11  -4  340.92  112.31
   6 -11   4  213.33   80.58
  -6 -11  -5  156.57   94.31
   6  12  -7   13.43   24.07
   6 -12  -7   30.77   43.14
   6  12  -6  112.95   46.34
   6 -12  -6  100.29   49.57
   6  12  -5   76.80   31.74
   6 -12  -5  139.10   54.13
   6  12  -4  272.23   43.17
  -6  12   4  235.27   26.76
   6 -12  -4  232.13   98.95
  -6 -12   4  238.59   53.60
   6  12  -3  342.68   48.22
  -6  12   3  406.70   57.84
   6 -12  -3  436.22   79.08
  -6 -12   3  399.37   60.09
  -6  12   2   99.56   33.66
  -6 -12   2  142.00   35.87
   6 -12  -2  156.56   44.49
  -6  12   1 1550.90  152.55
  -6 -12   1 1497.59  143.96
  -6  12   0  119.07   46.71
  -6 -12   0   60.08   82.16
   6 -12   0   21.54   18.01
  -6  12  -1  288.64   62.10
  -6 -12  -1  306.65   51.36
   6 -12   1  335.59   47.52
   6 -12   2   46.21   24.27
  -6 -12  -2   24.81   35.09
  -6  12  -3  163.20   63.01
  -6 -12  -3  233.03  103.08
   6 -12   3  162.66   86.35
   6 -12   4  222.45   78.56
  -6 -12  -4  291.38  118.93
  -6 -12  -5  189.89  111.33
   6  13  -7   19.75   17.48
   6 -13  -7   36.57   29.41
   6  13  -6    9.73   23.84
   6 -13  -6   54.40   67.15
   6  13  -5   82.62   43.22
   6 -13  -5   99.85   42.27
   6  13  -4  120.43   31.62
  -6  13   4  115.66   27.45
   6 -13  -4   94.98   73.24
  -6 -13   4   75.25   51.40
   6  13  -3  167.02   40.35
  -6  13   3  241.07   39.09
   6 -13  -3  160.28   42.15
  -6 -13   3  157.64   50.52
   6  13  -2   56.43   38.39
  -6  13   2   12.92   26.14
   6 -13  -2   73.91   39.86
  -6 -13   2   20.07   23.39
  -6  13   1  998.73  105.09
  -6 -13   1  903.72  121.46
  -6  13   0  159.41   40.96
  -6 -13   0  125.69   84.50
   6 -13   0  137.16   36.71
  -6  13  -1  249.19   49.31
  -6 -13  -1  230.88  129.66
   6 -13   1  255.29  101.00
  -6  13  -2  346.69   55.61
  -6 -13  -2  525.36  117.52
   6 -13   2  470.02   87.93
  -6  13  -3  491.47   71.47
  -6 -13  -3  413.19  195.71
   6 -13   3  436.17  110.25
   6 -13   4  402.35   86.89
  -6 -13  -4  463.93  228.68
  -6 -13  -5   47.18   37.25
   6  14  -7   17.10   31.93
   6 -14  -7   22.94   30.90
   6  14  -6   17.18   34.82
   6  14  -5    8.46   25.84
   6 -14  -5   47.14   45.48
   6  14  -4   27.76   37.91
  -6  14   4   46.41   21.53
   6 -14  -4   74.74   41.53
  -6 -14   4   13.81   16.58
   6  14  -3  352.93   46.62
  -6  14   3  407.16   45.57
   6 -14  -3  349.10   55.05
  -6 -14   3  279.90   48.03
  -6  14   2  257.09   37.24
   6  14  -2  270.87   48.55
  -6 -14   2  284.49   56.72
  -6 -14   1 1300.52  180.08
  -6  14   0   62.41   37.04
  -6 -14   0   22.66   20.17
   6 -14   0   50.84   37.95
  -6  14  -1   49.48   39.10
  -6 -14  -1   47.81   45.58
   6 -14   1   19.05   22.45
  -6  14  -2  152.11   52.37
  -6 -14  -2  157.44   57.66
   6 -14   2  137.67   36.58
   6 -14   3   43.30   59.26
  -6 -14  -3   45.70   58.41
  -6  14  -4  109.60   54.75
  -6 -14  -4   98.28   58.68
   6 -14   4   40.32   27.31
   6  15  -6   92.79   39.45
   6 -15  -6   72.49   46.65
   6  15  -5  218.39   52.37
   6 -15  -5  167.48   55.79
   6  15  -4   92.73   41.31
  -6  15   4   85.75   25.68
   6 -15  -4   36.92   39.39
  -6 -15   4   66.82   39.45
   6  15  -3   21.53   26.76
  -6  15   3   27.85   24.30
   6 -15  -3   17.08   26.99
  -6 -15   3   21.22   14.96
   6  15  -2  386.18   47.60
  -6  15   2  306.89  127.54
   6 -15  -2  355.70   59.72
  -6 -15   2  317.10  116.08
  -6  15   1 1717.54  109.89
  -6 -15   1 2153.02  113.40
  -6  15   0  428.44   50.72
  -6 -15   0  565.85   82.01
   6 -15   0  519.30  111.13
  -6  15  -1   68.16   37.00
  -6 -15  -1   57.37   40.05
   6 -15   1   29.22   23.49
  -6  15  -2  128.83   46.81
  -6 -15  -2   92.06   48.51
   6 -15   2   39.93   29.49
  -6  15  -3  556.53   73.19
  -6 -15  -3  512.85  228.15
   6 -15   3  607.46   58.17
  -6  15  -4  150.63   57.67
  -6 -15  -4   89.82  101.90
   6  16  -6   61.03   34.30
   6 -16  -6   37.81   26.12
   6  16  -5  108.97   46.76
   6 -16  -5   31.23   27.97
   6  16  -4  123.45   42.52
  -6  16   4  150.33   30.24
   6 -16  -4  100.87   49.94
  -6 -16   4   60.90   39.09
  -6  16   3   67.02   27.56
   6  16  -3   32.14   23.70
  -6 -16   3   59.38   24.71
   6  16  -2   12.44   25.43
  -6  16   2   17.37   15.83
   6 -16  -2   24.86   30.64
  -6 -16   2    1.53   19.10
  -6  16   1 1707.27  104.13
  -6  16   0   87.72   40.66
  -6 -16   0  105.25   70.82
   6 -16   0  123.11   46.24
   6 -16   1 1181.39   83.26
  -6 -16  -1 1076.30  124.92
  -6  16  -2  229.29   62.91
  -6 -16  -2  274.04   87.92
   6 -16   2  240.22   42.46
   6 -16   3   13.72   20.62
  -6 -16  -3    5.09   48.64
  -6  16  -4  359.13   66.78
  -6 -16  -4  272.34  179.82
   6  17  -6    4.99   17.54
   6 -17  -6   11.17   17.33
   6  17  -5   38.26   40.25
   6 -17  -5   31.70   28.76
   6  17  -4   94.13   44.65
   6 -17  -4   17.96   29.56
  -6 -17   4   25.68   26.15
   6  17  -3   45.42   35.92
   6 -17  -3   26.72   39.48
  -6 -17   3   13.14   15.23
   6  17  -2   56.74   35.41
  -6  17   2   49.39   31.69
   6 -17  -2   62.22   43.09
  -6 -17   2   62.52   52.19
  -6 -17   1  435.81  153.26
  -6  17   0  173.89   48.26
  -6 -17   0  145.48   79.92
   6 -17   0  164.84   39.20
   6 -17   1  250.73   45.28
  -6 -17  -1  290.34  160.86
  -6  17  -2  136.82   43.68
  -6 -17  -2  146.20   98.00
  -6  17  -3  192.16   79.48
  -6 -17  -3  183.41  105.46
   6 -17   3  174.20   52.61
  -6  17  -4  220.40   59.12
  -6 -17  -4  133.09   60.07
   6  18  -6  225.96   61.50
   6 -18  -6  255.24   51.98
   6  18  -5  160.91   49.28
   6 -18  -5  253.10   60.12
   6  18  -4   51.19   40.30
   6 -18  -4   55.36   46.39
  -6 -18   4   73.41   50.96
   6  18  -3  330.36   57.59
   6 -18  -3  231.92   59.14
  -6 -18   3  235.36  116.67
  -6 -18   2   22.35   23.10
  -6 -18   1   39.20   19.97
  -6  18   0   45.46   30.57
  -6 -18   0   11.14   26.16
   6 -18   0   16.23   26.10
  -6  18  -1   48.81   39.44
  -6 -18  -1    5.53   23.16
   6 -18   1   46.99   32.17
  -6  18  -2   43.58   50.20
  -6 -18  -2   36.21   43.82
  -6  18  -3  163.71   54.98
  -6 -18  -3  157.62  105.67
   6 -18   3  168.56   35.26
  -6  18  -4   90.09   45.01
  -6 -18  -4   41.59   33.51
   6  19  -5   46.85   43.91
   6 -19  -5   43.54   33.12
   6  19  -4   30.29   31.44
  -6 -19   4   59.14   33.22
   6  19  -3    5.78   27.69
   6 -19  -3   36.00   32.62
  -6 -19   3    9.13   24.83
   6 -19  -2  811.82   85.80
  -6 -19   2  815.04  113.18
  -6 -19   1   77.89   39.50
  -6  19   0   33.60   27.39
   6 -19   0   24.89   25.49
  -6 -19   0   14.86   25.80
   6 -19   1   20.56   22.27
  -6 -19  -1   -0.92   24.09
  -6  19  -2   81.31   51.55
  -6 -19  -2   38.39   44.97
   6 -19   2   66.97   37.66
  -6  19  -3   38.46   43.95
  -6 -19  -3   22.63   39.30
   6 -19   3   32.18   36.53
   6  20  -5  164.64   52.87
   6 -20  -5  191.07   50.87
   6  20  -4  235.37   52.33
   6 -20  -4  219.18   55.78
   6  20  -3   22.33   24.65
   6 -20  -3    6.49   29.38
  -6 -20   3    0.05   13.25
   6  20  -2   94.44   33.17
   6 -20  -2   80.78   65.96
  -6 -20   2   90.30   71.43
  -6 -20   1  207.74   88.50
  -6  20   0   59.77   27.39
   6 -20   0   22.82   44.54
  -6 -20   0   30.56   49.51
   6 -20   1  191.01   44.20
  -6 -20  -1  174.06   52.16
  -6  20  -2   41.21   41.06
  -6 -20  -2   27.72   38.55
   6 -20   2    9.26   21.71
   6 -20   3   34.31   30.37
  -6 -20  -3   39.66   52.09
   6  21  -5   49.56   50.84
   6 -21  -5   54.15   47.92
   6  21  -4  151.73   63.64
   6 -21  -4   82.49   63.18
   6  21  -3    7.14   28.43
   6 -21  -3   10.50   28.81
  -6 -21   3   24.18   25.88
   6  21  -2   57.22   39.50
   6 -21  -2   60.78   58.17
  -6 -21   2   59.93   40.41
  -6 -21   1  243.67   71.56
   6 -21   0  353.15   56.93
  -6 -21   0  298.32  107.60
  -6  21  -1  128.44   59.30
   6 -21   1   61.84   32.24
  -6 -21  -1   26.35   28.67
  -6  21  -2   77.14   41.90
  -6 -21  -2   31.81   43.51
   6 -21   2   25.70   21.82
  -6  21  -3  176.88   58.95
  -6 -21  -3   92.39   60.50
   6 -21   3  117.13   37.05
   6  22  -4   61.68   38.95
   6 -22  -4   54.99   43.49
   6  22  -3  104.96   41.99
   6 -22  -3  109.03   52.85
  -6 -22   3   83.14   71.84
   6  22  -2    0.00   25.79
   6 -22  -2    9.38   37.75
  -6 -22   2   10.30   22.56
   6 -22  -1   56.56   51.13
  -6 -22   1   92.21   46.80
   6 -22   0  136.03   42.25
  -6 -22   0  130.46   51.88
  -6  22  -1   37.76   38.36
   6 -22   1  123.15   44.92
  -6 -22  -1   80.20   54.60
  -6  22  -2   19.45   29.05
   6 -22   2   30.01   28.84
   6  23  -4   52.55   49.41
   6 -23  -4   25.77   27.20
   6  23  -3  218.94   52.73
   6 -23  -3  275.19  159.86
  -6 -23   3  133.23  102.87
   6  23  -2  249.93   52.22
   6 -23  -2  333.59   69.70
  -6 -23   2  144.28   85.41
   6  23  -1   52.47   42.63
   6 -23  -1   36.55   32.50
  -6 -23   1   22.12   20.87
   6 -23   0    6.02   25.29
  -6 -23   0    8.47   27.09
  -6  23  -1  236.09   46.39
   6 -23   1  139.86   53.74
  -6 -23  -1  163.12   99.53
  -6  23  -2   43.52   38.38
   6 -23   2   46.48   36.64
  -6 -23  -2   26.65   31.22
   6  24  -3   12.56   26.02
   6 -24  -3   28.85   43.50
  -6 -24   3   37.96   25.77
   6  24  -2   12.61   28.64
   6 -24  -2   -1.95   34.03
  -6 -24   2    7.11   14.03
   6 -24  -1   43.28   66.57
  -6 -24   1   11.91   15.96
   6 -24   0   47.61   35.26
  -6 -24   0    6.98   19.80
  -6  24  -1   25.64   37.72
   6 -24   1   17.30   23.19
  -6 -24  -1   71.34   37.23
   6 -25  -2  140.92   53.22
  -6 -25   2   45.48   30.27
   6  25  -1  210.67   46.42
   6 -25  -1  222.26   66.96
  -6 -25   1  181.82   67.33
   6 -25   0  278.00   50.12
  -6 -25   0  101.09  117.50
   7   0  -7    8.63   33.98
   7   0  -7   15.03   19.67
   7   0  -6  561.27  123.57
   7   0  -6  479.34  123.69
   7   0  -5   18.36   14.24
   7   0  -5   27.94   29.80
   7   0  -4 2207.78  145.70
   7   0  -4 2190.50   97.98
   7   0  -3   34.34   32.09
  -7   0   3   13.12   12.22
   7   0  -3   -1.21   21.66
   7   0  -2  121.80   43.23
  -7   0   2  120.89   32.61
  -7   0   1   14.74   26.49
   7   0   0   21.19   33.62
  -7   0   0   29.95   25.30
   7   0   1   21.71   30.59
  -7   0  -1   24.46   23.09
  -7   0  -2  951.43   88.67
  -7   0  -3   23.93   35.13
  -7   0  -4   21.64   36.26
   7   1  -7  206.45  109.84
   7  -1  -7  297.80   87.55
   7  -1  -7  253.40  121.71
   7   1  -6   62.92   70.73
   7   1  -6   60.78   40.74
   7  -1  -6   24.89   32.27
   7  -1  -6   79.32   55.28
   7   1  -5  128.30  112.69
   7   1  -5  167.99   38.87
   7  -1  -5   78.34   58.81
   7  -1  -5  151.48   33.25
   7   1  -4  523.96  154.16
   7   1  -4  450.76   75.88
   7  -1  -4  517.77  123.58
   7  -1  -4  584.66   55.81
   7   1  -3  490.59   69.14
  -7   1   3  488.40   46.38
   7   1  -3  607.00   54.79
   7  -1  -3  671.34  116.79
  -7  -1   3  592.97  115.42
   7  -1  -3  622.17   42.21
   7   1  -2   72.37   26.44
  -7   1   2   94.17   30.60
  -7  -1   2   93.54   26.29
   7  -1  -2   78.76   48.64
  -7   1   1   34.79   27.09
  -7  -1   1   28.54   26.41
   7   1   0  193.25  107.85
  -7   1   0  166.83   47.07
  -7  -1   0  211.39   49.53
   7  -1   0  108.85   53.37
  -7   1  -1  102.71   39.36
  -7  -1  -1   67.45   26.51
   7  -1   1  100.14   65.24
  -7   1  -2   91.46   52.94
  -7  -1  -2   65.05   44.55
  -7   1  -3  182.18   73.67
  -7  -1  -3  140.61   53.41
  -7   1  -4  210.81   73.24
  -7  -1  -4  163.60   61.16
   7   2  -7   43.72   32.06
   7  -2  -7   24.84   49.90
   7  -2  -7   33.84   41.81
   7   2  -6   41.72   29.88
   7  -2  -6   33.10   22.30
   7  -2  -6   44.48   48.80
   7   2  -5   45.62   37.71
   7   2  -5   14.00   22.50
   7  -2  -5   51.99   30.35
   7  -2  -5   46.72   53.82
   7   2  -4   30.08   52.08
   7   2  -4   51.62   30.46
   7  -2  -4   25.77   47.38
   7  -2  -4    5.32   16.35
   7   2  -3  114.99   76.11
   7   2  -3   74.01   31.01
  -7   2   3  153.71   32.85
  -7  -2   3  126.48   38.90
   7  -2  -3  100.65   25.83
   7  -2  -3  169.73   87.79
   7   2  -2   41.51   38.44
  -7   2   2   48.07   25.04
  -7  -2   2   36.52   16.14
   7  -2  -2   62.64   29.61
  -7   2   1   36.22   27.19
  -7  -2   1   68.08   39.68
  -7   2   0 1353.86   99.00
  -7  -2   0 1372.82   98.83
   7  -2   0  775.51   71.43
  -7   2  -1  490.45   64.27
  -7  -2  -1  471.03   61.56
   7  -2   1  423.72   56.81
  -7   2  -2    9.79   28.15
  -7  -2  -2   50.96   36.22
   7  -2   2   13.63   21.75
  -7   2  -3  482.35   78.47
  -7  -2  -3  549.48   83.52
  -7   2  -4  269.63   66.65
  -7  -2  -4  228.61   76.07
   7   3  -7   19.84   14.01
   7  -3  -7   -1.92   13.11
   7  -3  -7    7.95   39.76
   7   3  -6   -6.82   20.00
   7  -3  -6    4.65   28.49
   7  -3  -6   28.33   27.47
   7   3  -5   82.69   33.88
   7  -3  -5   17.05   21.62
   7  -3  -5    8.07   24.76
   7   3  -4   36.44   31.23
   7   3  -4   43.91   32.16
   7  -3  -4   34.50   23.81
   7  -3  -4   70.41   62.35
   7   3  -3  126.67   75.28
   7   3  -3  224.91   34.15
  -7   3   3  279.85   34.64
  -7  -3   3  230.93  106.38
   7  -3  -3  256.59   32.27
   7  -3  -3  182.72  104.80
   7   3  -2   18.82   38.02
  -7   3   2   26.23   17.81
  -7  -3   2   37.36   15.00
   7  -3  -2   15.37   17.86
  -7   3   1   51.72   26.81
  -7  -3   1   84.24   36.00
  -7   3   0  502.00   67.82
  -7  -3   0  450.08   61.38
   7  -3   0  362.32   51.93
  -7   3  -1  182.70   56.40
  -7  -3  -1  126.06   43.06
   7  -3   1  184.37   70.23
  -7   3  -2  315.44   64.39
  -7  -3  -2  326.87   64.34
   7  -3   2  359.89   62.16
  -7   3  -3   70.50   52.30
  -7  -3  -3   47.82   48.35
  -7   3  -4   39.66   33.60
  -7  -3  -4  158.75   60.82
   7   4  -7   77.46   54.85
   7  -4  -7   61.56   54.94
   7  -4  -7   75.03   74.63
   7   4  -6  152.10   90.65
   7  -4  -6  132.11   85.65
   7  -4  -6  147.93  106.87
   7   4  -5  284.11   54.53
   7  -4  -5  218.88   50.93
   7  -4  -5  184.37  154.02
   7   4  -4  765.10   56.72
   7  -4  -4  896.38   56.21
   7  -4  -4  849.48  179.85
   7   4  -3   25.15   24.59
  -7   4   3   75.84   25.93
  -7  -4   3   26.25   29.81
   7  -4  -3   69.29   22.10
   7  -4  -3   74.99   53.91
  -7   4   2   39.81   23.32
  -7  -4   2   75.05   69.14
   7  -4  -2   22.30   19.46
  -7   4   1  198.05   43.36
  -7  -4   1  147.57   71.36
  -7   4   0  160.83   48.38
  -7  -4   0  120.35   49.32
   7  -4   0   68.20   48.22
  -7   4  -1  691.94   76.18
  -7  -4  -1  518.89   63.60
   7  -4   1  609.00  149.79
   7  -4   2   22.15   26.26
  -7  -4  -2   26.17   43.05
  -7   4  -3  101.11   63.81
  -7  -4  -3  167.62   63.30
   7  -4   3  153.65  101.40
  -7   4  -4   50.07   50.65
  -7  -4  -4  148.09   57.93
   7   5  -7   19.59   26.04
   7  -5  -7    7.27   13.06
   7  -5  -7   18.80   28.63
   7   5  -6    3.65   24.98
   7  -5  -6    4.10   20.43
   7  -5  -6   29.95   27.50
   7   5  -5   56.18   36.56
   7  -5  -5   62.62   34.23
   7  -5  -5   29.18   31.44
   7   5  -4  257.57   39.40
   7  -5  -4  315.86   36.91
   7  -5  -4  331.62   90.49
   7   5  -3 1127.92   69.81
  -7   5   3 1084.24   60.15
  -7  -5   3 1010.99   93.04
   7  -5  -3 1071.62   54.70
   7  -5  -3  994.15  122.81
  -7   5   2    5.76   13.68
  -7  -5   2    8.01   18.82
   7  -5  -2    0.04   38.12
  -7   5   1  144.82   36.05
  -7  -5   1  149.98   64.84
  -7   5   0   88.93   32.88
  -7  -5   0   32.94   39.08
   7  -5   0   63.09   64.91
  -7   5  -1   49.49   44.12
  -7  -5  -1   35.43   37.64
   7  -5   1   39.85   32.17
  -7   5  -2    8.89   28.25
  -7  -5  -2   16.10   29.31
   7  -5   2    2.59   15.31
  -7   5  -3  166.47   62.31
  -7  -5  -3  120.79   65.29
   7  -5   3  102.18   54.06
  -7   5  -4  182.04   72.49
  -7  -5  -4   91.46   60.85
   7   6  -7   42.22   18.53
   7  -6  -7   26.76   17.76
   7  -6  -7   18.55   32.26
   7   6  -6  169.01   93.38
   7  -6  -6  201.57  104.12
   7  -6  -6  200.13  104.64
   7   6  -5  326.15   56.27
   7  -6  -5  284.09   57.40
   7  -6  -5  318.53  110.84
   7   6  -4   51.12   36.31
   7  -6  -4   57.16   23.36
   7  -6  -4   36.71   57.99
  -7  -6   4   46.04   26.23
   7   6  -3  150.56   34.31
  -7   6   3  212.89   33.50
  -7  -6   3  180.14   90.95
   7  -6  -3  202.60   30.92
   7  -6  -3  173.19   77.08
  -7   6   2   73.41   28.03
  -7  -6   2   65.51   30.72
   7  -6  -2   56.03   44.48
   7  -6  -2   33.69   29.56
  -7   6   1  183.02   42.01
  -7  -6   1  176.64  107.63
  -7   6   0  434.80   59.03
  -7  -6   0  605.00  151.01
   7  -6   0  352.47  112.92
  -7   6  -1   88.77   43.51
  -7  -6  -1   22.92   23.04
   7  -6   1   15.41   32.51
  -7   6  -2   55.39   36.29
  -7  -6  -2   20.53   28.28
   7  -6   2   87.90   46.88
   7  -6   3   -2.68   15.16
  -7  -6  -3   60.83   51.67
  -7   6  -4   85.61   58.48
  -7  -6  -4   51.46   49.42
   7   7  -7   87.36   54.70
   7  -7  -7   86.71   52.91
   7   7  -6  560.51   70.49
   7  -7  -6  685.94   95.43
   7   7  -5  495.37   63.26
   7  -7  -5  470.67   94.11
   7  -7  -5  484.37  222.28
   7   7  -4  109.51   35.46
   7  -7  -4  131.88   23.97
   7  -7  -4  116.50   54.05
  -7  -7   4   63.94   54.13
   7   7  -3    9.16   21.36
  -7   7   3   71.48   27.30
  -7  -7   3   39.10   23.87
   7  -7  -3   43.65   18.09
   7  -7  -3   13.80   27.38
  -7   7   2   68.36   24.04
  -7  -7   2   63.14   33.11
   7  -7  -2  107.62   38.71
   7  -7  -2   71.82   21.68
  -7   7   1  411.51   61.66
  -7  -7   1  382.38  128.97
   7  -7  -1  320.46  152.85
  -7   7   0  715.84   71.13
  -7  -7   0  457.73   80.83
   7  -7   0  636.85  186.74
  -7   7  -1  265.86   52.49
  -7  -7  -1  282.89  114.60
   7  -7   1  276.22  115.73
  -7   7  -2  373.97   66.90
  -7  -7  -2  287.89  130.25
   7  -7   2  335.89   69.10
   7  -7   3    2.48   12.59
  -7  -7  -3    9.15   34.21
  -7   7  -4   48.02   36.27
  -7  -7  -4    9.91   30.24
   7   8  -7   10.31   32.52
   7  -8  -7   13.44   38.36
   7   8  -6   15.87   30.69
   7  -8  -6   64.04   39.87
   7   8  -5   79.40   37.06
   7  -8  -5   43.07   21.68
   7  -8  -5   79.07   88.72
   7   8  -4   48.72   37.29
   7  -8  -4   80.65   24.89
   7  -8  -4  111.88   53.95
  -7  -8   4   27.16   17.72
   7   8  -3   25.99   21.66
  -7   8   3   73.23   29.54
  -7  -8   3   21.94   33.47
   7  -8  -3   37.82   15.72
   7  -8  -3   23.72   27.73
  -7   8   2  571.18   54.21
  -7  -8   2  589.65   79.88
   7  -8  -2  718.75   87.25
   7  -8  -2  614.27   37.53
  -7   8   1   34.49   32.62
  -7  -8   1   22.13   19.68
   7  -8  -1   55.68   50.28
  -7   8   0    8.46   22.77
  -7  -8   0   22.84   36.73
   7  -8   0   12.01   19.84
  -7   8  -1  956.30   83.14
  -7  -8  -1  891.44  107.23
   7  -8   1  828.05  119.84
   7  -8   2   83.73   46.71
  -7  -8  -2   34.22   31.07
   7  -8   3    2.02   16.02
  -7  -8  -3   44.60   34.93
  -7   8  -4   66.73   36.93
  -7  -8  -4   15.34   32.03
   7   9  -6   62.74   42.28
   7  -9  -6   49.44   36.64
   7   9  -5    2.38   27.04
   7  -9  -5    4.82   12.19
   7  -9  -5   44.58   34.78
   7   9  -4   69.67   39.40
   7  -9  -4   81.10   36.68
   7  -9  -4  113.80   44.76
  -7  -9   4   74.58   48.80
   7   9  -3   24.86   25.24
  -7   9   3   25.86   22.73
  -7  -9   3   11.59   14.71
   7  -9  -3   24.36   14.05
   7  -9  -3    5.97   22.56
  -7   9   2  146.11   39.56
  -7  -9   2  117.84   57.54
   7  -9  -2   95.30   86.82
   7  -9  -2  105.30   23.67
  -7   9   1   62.18   29.47
  -7  -9   1   49.53   27.42
   7  -9  -1   20.60   20.71
  -7   9   0   85.00   40.67
  -7  -9   0    7.75   29.09
   7  -9   0   53.94   37.95
  -7   9  -1  111.85   51.17
  -7  -9  -1  105.13   50.24
   7  -9   1   76.02   58.68
  -7   9  -2  194.09   57.43
  -7  -9  -2  251.91  100.62
   7  -9   2  198.92   86.88
   7  -9   3   36.73   52.35
  -7  -9  -3   81.41   75.41
  -7   9  -4  126.05   64.00
  -7  -9  -4   54.57   66.27
   7 -10  -6   91.93   53.47
   7  10  -5   91.92   42.15
   7 -10  -5  102.75   85.43
   7  10  -4  675.37   64.18
   7 -10  -4  589.11   81.33
  -7 -10   4  600.93   61.88
  -7  10   3  405.77   41.79
   7  10  -3  471.67   56.46
   7 -10  -3  427.37  118.64
   7 -10  -3  346.41   27.00
  -7  10   2  120.84   43.87
  -7 -10   2   19.44   32.94
   7 -10  -2   20.81   35.51
   7 -10  -2   20.29   19.77
  -7  10   1  225.84   44.35
  -7 -10   1  213.47   89.94
   7 -10  -1  282.55   79.58
  -7  10   0  241.87   47.24
  -7 -10   0  202.22   97.67
   7 -10   0  239.38   72.40
  -7  10  -1   67.76   47.52
  -7 -10  -1   39.75   70.01
   7 -10   1   27.13   18.59
   7 -10   2    8.98   19.55
  -7 -10  -2   27.39   33.75
   7 -10   3   17.53   23.57
  -7 -10  -3   -0.79   34.44
  -7 -10  -4   99.89   61.18
   7  11  -6    7.44   20.92
   7 -11  -6   14.70   21.63
   7  11  -5    4.19   22.75
   7 -11  -5   21.47   54.22
   7  11  -4  142.08   40.82
   7 -11  -4  100.83   76.97
  -7 -11   4  111.49   52.43
   7  11  -3  244.35   43.17
  -7  11   3  256.07   38.58
   7 -11  -3  259.62  135.11
  -7 -11   3  282.81   46.17
  -7  11   2  639.50   61.10
  -7 -11   2  604.00   99.14
   7 -11  -2  635.60   96.79
   7 -11  -2  506.98   31.06
  -7  11   1   -2.16   20.64
  -7 -11   1   17.26    9.87
   7 -11  -1   14.47   32.78
  -7  11   0    4.29   20.80
  -7 -11   0   56.77   42.95
   7 -11   0   28.02   60.09
   7 -11   1  203.71  103.31
  -7 -11  -1  200.58   58.76
  -7 -11  -2    7.57   15.33
   7 -11   3  114.84   71.47
  -7 -11  -3  209.21  190.94
  -7  11  -4   13.21   31.56
  -7 -11  -4   27.95   37.79
   7  12  -6   63.87   32.25
   7 -12  -6   34.22   14.19
   7  12  -5   51.84   34.86
   7 -12  -5   40.18   45.53
   7  12  -4  155.80   45.69
   7 -12  -4  144.66   95.21
  -7 -12   4  120.00   81.75
   7  12  -3    4.44   25.24
  -7  12   3   52.47   27.28
   7 -12  -3   30.92   44.53
  -7 -12   3   30.23   27.39
  -7  12   2  866.53   69.37
  -7 -12   2  663.58   77.39
   7 -12  -2  860.10   95.13
  -7  12   1   91.31   30.54
  -7 -12   1  101.06   51.16
   7 -12  -1  140.06   71.57
  -7  12   0  187.38   36.85
  -7 -12   0  211.30  103.46
   7 -12   0  331.49   84.42
  -7  12  -1   -3.58   28.77
  -7 -12  -1   58.49   42.44
   7 -12   1   50.55   44.29
   7 -12   2   11.84   34.98
  -7 -12  -2   30.13   45.84
   7 -12   3  103.03   59.17
  -7 -12  -3  139.25   59.90
   7  13  -6  180.33   45.93
   7 -13  -6  103.10   88.29
   7  13  -5   21.62   24.56
   7 -13  -5   44.38   30.37
   7  13  -4  270.49   50.69
   7 -13  -4  269.44   61.66
  -7 -13   4  304.44   36.29
   7  13  -3  336.55   60.33
  -7  13   3  358.77   45.00
   7 -13  -3  349.83  137.22
  -7 -13   3  312.30   53.45
  -7  13   2  203.57   41.00
   7  13  -2  203.15   60.20
   7 -13  -2  207.35   68.23
  -7 -13   2  264.86   51.63
   7 -13  -1   93.93   44.27
  -7 -13   1   48.32   37.90
  -7  13   0  163.02   45.63
  -7 -13   0   45.25   33.41
   7 -13   0   78.26   78.35
  -7  13  -1   24.21   36.23
  -7 -13  -1   35.83   38.40
   7 -13   1   17.89   30.67
   7 -13   2  167.46   91.53
  -7 -13  -2  183.48   98.70
   7 -13   3  140.92   62.77
  -7 -13  -3  140.66   61.98
   7  14  -6   39.74   33.43
   7 -14  -6   82.96   52.22
   7  14  -5   98.19   46.34
   7  14  -4   -5.66   26.04
  -7 -14   4    6.73   20.44
   7  14  -3   35.13   32.10
  -7  14   3  143.82   34.44
   7 -14  -3  143.08   79.05
  -7 -14   3   45.43   39.02
   7  14  -2  358.59   61.76
  -7  14   2  319.06   57.35
   7 -14  -2  227.96   65.86
  -7  14   1  570.76   78.18
  -7 -14   1  566.51   93.41
   7 -14  -1  621.14  139.19
  -7  14   0    6.09   20.27
  -7 -14   0   16.39   27.67
   7 -14   0    5.16   26.69
  -7  14  -1  671.29   73.45
  -7 -14  -1  813.72  116.65
   7 -14   1  656.04   69.39
   7 -14   2   42.09   52.60
  -7 -14  -2  110.92   66.92
   7 -14   3   35.12   37.86
  -7 -14  -3   83.22   66.41
   7  15  -5    6.47   23.62
   7 -15  -5   25.78   42.31
   7  15  -4  244.93   61.24
   7 -15  -4  395.13   78.31
  -7 -15   4  188.36   58.56
   7  15  -3  149.33   45.03
  -7  15   3  130.60   34.40
   7 -15  -3  186.44   63.48
  -7 -15   3  108.46   45.04
  -7  15   2  109.52   48.67
   7  15  -2   15.78   21.11
  -7 -15   2   28.96   40.65
  -7  15   1  163.45   45.70
  -7 -15   1  131.73   97.63
   7 -15  -1  183.66   70.00
  -7  15   0  246.45   47.50
  -7 -15   0  206.63   61.46
   7 -15   0  296.19   60.73
  -7  15  -1   11.48   31.51
  -7 -15  -1   59.98   37.67
   7 -15   1   65.01   32.32
   7 -15   2   36.34   40.89
  -7 -15  -2   21.24   35.85
   7 -15   3  257.53  134.80
  -7 -15  -3  369.10  177.14
   7  16  -5   32.77   36.60
   7 -16  -5   38.87   40.30
   7  16  -4  412.59   68.51
   7 -16  -4  413.77   97.42
  -7 -16   4  242.38  117.79
   7  16  -3   14.58   27.62
  -7  16   3   18.22   22.94
   7 -16  -3   21.15   48.34
  -7 -16   3   10.29   19.66
   7  16  -2   82.66   40.77
  -7  16   2   41.80   43.00
   7 -16  -2  117.56   86.29
  -7 -16   2   67.25   39.23
  -7  16   1  438.67   60.29
  -7 -16   1  433.10   60.31
   7 -16  -1  487.68   89.40
   7 -16   0  211.07   54.33
  -7 -16   0  160.83   66.58
  -7  16  -1   62.99   41.35
  -7 -16  -1   24.32   47.92
   7 -16   1  102.84   37.18
  -7  16  -2   63.30   42.90
  -7 -16  -2   50.56   58.31
   7 -16   2   36.67   29.02
   7 -16   3  253.88   64.15
  -7 -16  -3  152.65  150.80
   7  17  -5   15.87   29.18
   7 -17  -5   20.23   29.62
   7  17  -4   20.63   31.01
   7 -17  -4   18.34   63.03
  -7 -17   4   16.79   23.18
   7  17  -3   17.79   26.57
  -7  17   3   37.07   30.36
   7 -17  -3   31.96   33.87
  -7 -17   3   10.07   24.76
   7  17  -2   29.71   40.06
   7 -17  -2   64.98   55.86
  -7 -17   2   26.36   24.01
  -7  17   1  209.62   47.36
  -7  17   0  165.63   50.11
  -7 -17   0  109.50   60.96
   7 -17   0  138.02   64.98
  -7  17  -1  112.28   41.42
  -7 -17  -1  145.24   71.12
   7 -17   1  147.59   61.81
   7 -17   2   77.49   45.74
  -7 -17  -2   52.56   39.37
   7  18  -4  214.49   51.99
   7 -18  -4   98.48   49.05
  -7 -18   4   70.45   72.56
   7  18  -3  242.80   52.18
  -7  18   3  265.45   46.31
   7 -18  -3  316.03   60.50
  -7 -18   3  187.75   57.01
   7  18  -2  106.65   41.95
  -7 -18   2   72.09   53.25
   7 -18  -1   92.05   47.86
  -7 -18   1   28.44   33.84
   7 -18   0   63.12   41.14
  -7 -18   0   66.08   32.26
  -7  18  -1  264.37   64.93
  -7 -18  -1  263.27  130.20
   7 -18   1  209.59  151.32
  -7  18  -2   45.74   39.40
  -7 -18  -2   36.40   38.21
   7 -18   2    3.18   30.64
   7  19  -4   21.34   32.29
   7 -19  -4   88.83   47.23
  -7 -19   4   10.97   26.45
   7  19  -3   75.92   49.65
  -7  19   3   48.28   40.30
   7 -19  -3   42.20   51.06
  -7 -19   3    6.37   20.10
   7  19  -2  120.84   49.47
  -7 -19   2   46.25   56.97
  -7  19   1  102.61   48.01
   7 -19  -1   66.55   52.01
  -7 -19   1   54.40   35.31
   7 -19   0   28.34   23.89
  -7  19  -1   85.18   40.47
  -7 -19  -1   71.05   45.35
   7 -19   1   55.19   27.55
   7  20  -4   24.91   29.53
   7 -20  -4   26.18   34.71
  -7 -20   4    4.67    9.08
   7  20  -3  244.90   55.39
  -7  20   3  286.22   62.84
   7 -20  -3  230.02   58.82
  -7 -20   3  226.53   56.04
   7  20  -2    5.35   27.41
  -7  20   2    9.27   19.87
   7 -20  -2   32.83   48.65
  -7 -20   2   12.58   25.48
  -7  20   1  108.66   50.80
   7 -20  -1  129.04   45.34
  -7 -20   1   76.01   40.31
  -7  20   0  101.87   43.59
   7 -20   0  109.83   40.29
  -7 -20   0   73.54   45.65
  -7  20  -1  167.88   41.84
  -7 -20  -1  150.67   45.53
   7 -20   1  124.96   39.15
   7  21  -3   49.74   38.44
  -7  21   3   -4.14   18.36
   7 -21  -3   34.54   61.06
  -7 -21   3    6.12   14.59
   7  21  -2   25.96   27.14
  -7  21   2   48.40   27.49
   7 -21  -2   38.29   32.39
  -7 -21   2   53.75   47.01
  -7  21   1   67.98   38.20
   7 -21  -1  146.24   61.55
  -7 -21   1   48.81   35.09
  -7  21   0   84.84   40.97
   7 -21   0   87.00   77.88
  -7 -21   0   25.53   31.27
   7  22  -2  197.58   61.43
  -7  22   2   71.99   32.24
   7 -22  -2  108.65   45.67
  -7 -22   2   22.35   29.36
  -7  22   1   71.90   36.51
   7 -22  -1  125.40   50.90
  -7 -22   1   36.15   32.81
   8   0  -6 1074.73  137.01
   8   0  -6 1022.02  130.48
   8   0  -5   21.72   41.57
   8   0  -5   29.13   25.74
   8   0  -4  128.72   41.52
   8   0  -4   23.44   19.15
   8   0  -3    9.94   29.27
  -8   0   3   12.43   18.01
   8   0  -3   28.15   19.89
   8   0  -2   97.43   67.16
  -8   0   2  110.45   37.24
   8   0  -1   10.76   28.90
  -8   0   1   32.14   27.64
   8   0   0  109.06   91.41
  -8   0   0  102.27   39.14
  -8   0  -1   45.59   34.63
  -8   0  -2  321.15   57.96
  -8   0  -3    9.95   32.96
   8   1  -6   26.11   29.49
   8  -1  -6   57.98   31.60
   8  -1  -6   52.66   37.80
   8   1  -5   13.68   20.98
   8   1  -5   15.44   17.22
   8  -1  -5   29.45   24.08
   8  -1  -5  -11.90   30.82
   8   1  -4    9.42   47.31
   8   1  -4   27.44   27.48
   8  -1  -4    9.93   20.28
   8  -1  -4   13.41   36.89
   8   1  -3   35.09   40.17
  -8   1   3   18.89   29.64
   8   1  -3   46.39   27.13
   8  -1  -3   -4.64   32.89
  -8  -1   3   31.98   22.14
   8  -1  -3   34.70   21.33
   8   1  -2  110.41   72.43
  -8   1   2  155.10   41.73
  -8  -1   2   83.11   53.19
   8  -1  -2  105.09   65.86
   8   1  -1   31.61   54.02
  -8   1   1   22.48   21.66
  -8  -1   1   36.40   29.98
   8  -1  -1   15.37   39.16
  -8   1   0  130.25   41.28
  -8  -1   0  130.09   47.37
   8  -1   0  145.76   86.38
  -8   1  -1   44.74   34.30
  -8  -1  -1    5.23   22.69
   8  -1   1    0.05   19.93
  -8   1  -2   60.61   39.47
  -8  -1  -2   47.65   37.84
  -8   1  -3   66.30   54.73
  -8  -1  -3   45.93   36.68
   8   2  -6   99.44   84.58
   8  -2  -6  145.57  125.26
   8  -2  -6  111.34   81.97
   8   2  -5   30.44   25.14
   8  -2  -5   26.97   19.29
   8  -2  -5   16.08   24.00
   8   2  -4   37.14   67.46
   8   2  -4   29.17   26.11
   8  -2  -4   80.54   28.77
   8  -2  -4   13.22   44.69
   8   2  -3   27.48   20.37
  -8   2   3   17.86   20.81
   8   2  -3   -7.40   19.90
  -8  -2   3   28.33   21.26
   8  -2  -3    2.06   15.15
  -8   2   2  177.16   36.99
  -8  -2   2  240.98  117.30
   8  -2  -2  111.95   79.93
  -8   2   1  378.28   57.13
  -8  -2   1  458.88   59.85
   8  -2  -1  401.32   82.18
  -8   2   0   41.55   38.44
  -8  -2   0   76.36   35.45
   8  -2   0   34.50   42.35
  -8   2  -1   64.30   37.67
  -8  -2  -1  146.26   49.25
   8  -2   1  109.42   86.60
  -8   2  -2   63.69   41.62
  -8  -2  -2   67.71   42.36
  -8   2  -3  173.12   64.88
  -8  -2  -3  140.21   51.69
   8   3  -6  145.50  105.07
   8  -3  -6  145.25   82.41
   8  -3  -6  212.87   60.15
   8   3  -5   42.61   22.53
   8  -3  -5   12.45   22.04
   8  -3  -5   29.86   33.57
   8   3  -4   30.40   25.99
   8  -3  -4   13.62   15.06
   8  -3  -4   13.19   39.57
  -8   3   3  287.64   38.82
   8   3  -3  301.16   37.94
   8  -3  -3  243.29  156.11
   8  -3  -3  248.68   33.37
  -8   3   2  286.49   44.77
  -8  -3   2  271.48  132.22
   8  -3  -2  351.39   62.97
  -8   3   1   45.27   33.62
  -8  -3   1   -1.51   13.25
  -8   3   0  286.48   53.18
  -8  -3   0  259.08   53.48
   8  -3   0  278.82  133.78
  -8   3  -1  174.89   54.06
  -8  -3  -1  159.50   43.95
   8  -3   1  128.51  109.21
  -8   3  -2   85.75   40.60
  -8  -3  -2  181.64   63.68
   8  -3   2   11.18   32.88
  -8   3  -3   65.38   52.34
  -8  -3  -3  187.86   72.12
   8   4  -6   36.70   26.23
   8  -4  -6   27.29   29.92
   8  -4  -6   16.77   29.73
   8   4  -5  184.10   38.60
   8  -4  -5  124.05   26.58
   8  -4  -5  150.76  102.53
   8   4  -4  113.62   35.66
   8  -4  -4   57.84   26.32
   8  -4  -4    1.68   33.56
  -8   4   3  207.50   34.50
   8   4  -3  228.37   38.63
   8  -4  -3  216.09  142.38
   8  -4  -3  225.02   35.20
  -8   4   2    8.32   15.37
  -8  -4   2   -0.35   12.81
   8  -4  -2   16.63   46.80
   8  -4  -2   -1.01   11.29
  -8   4   1   50.83   36.48
  -8  -4   1   37.84   43.73
   8  -4  -1   47.36   52.83
  -8   4   0   88.46   45.42
  -8  -4   0   36.19   45.77
   8  -4   0   16.11   32.70
  -8   4  -1   -1.87   21.98
  -8  -4  -1   51.36   36.01
   8  -4   1   14.22   17.80
  -8   4  -2  227.29   63.27
  -8  -4  -2  224.87   63.08
   8  -4   2  145.29  124.08
  -8   4  -3  139.87   57.09
  -8  -4  -3  119.27   62.34
   8   5  -6   10.98   20.72
   8  -5  -6    1.28   22.20
   8   5  -5  142.64   31.99
   8  -5  -5  112.25   62.77
   8  -5  -5   62.79   31.11
   8   5  -4   42.24   29.12
   8  -5  -4   25.85   23.30
   8  -5  -4   50.28   36.65
  -8   5   3   28.58   22.86
   8   5  -3   15.47   20.29
   8  -5  -3   17.69   44.04
   8  -5  -3   26.82   20.11
  -8   5   2   26.15   21.72
  -8  -5   2   32.55   24.88
   8  -5  -2   50.78   58.53
   8  -5  -2   10.11   20.10
  -8   5   1   10.35   29.32
  -8  -5   1   43.46   39.58
   8  -5  -1   37.34   35.30
  -8   5   0   54.91   34.97
  -8  -5   0   16.94   19.11
   8  -5   0   29.50   42.05
  -8   5  -1   40.27   26.11
  -8  -5  -1   22.17   24.84
   8  -5   1   14.23   43.69
  -8   5  -2   46.25   29.40
  -8  -5  -2    2.54   24.37
   8  -5   2   18.39   30.65
  -8   5  -3   29.36   32.72
  -8  -5  -3   78.06   51.47
   8   6  -5   10.79   20.76
   8  -6  -5   23.86   22.37
   8   6  -4   65.78   28.97
   8  -6  -4  103.20   22.68
   8  -6  -4   74.83   60.84
   8   6  -3    6.55   21.23
   8  -6  -3   20.01   13.77
   8  -6  -3   29.82   47.58
  -8   6   2    3.81   15.37
  -8  -6   2   50.27   35.48
   8  -6  -2   21.92   29.50
   8  -6  -2   24.78   17.68
  -8   6   1   68.00   40.23
  -8  -6   1   59.13   51.60
   8  -6  -1   94.91   48.67
  -8   6   0  153.32   47.17
  -8  -6   0   78.17   39.91
   8  -6   0   91.51   54.43
   8  -6   1  163.83  130.61
  -8  -6  -1  206.70   48.44
  -8   6  -2  227.52   58.77
  -8  -6  -2  167.65   55.17
   8  -6   2  155.38  130.71
  -8   6  -3   84.87   50.34
  -8  -6  -3   34.05   77.96
   8  -6   3   11.32   12.17
   8   7  -5   12.98   21.47
   8  -7  -5   18.38   15.39
   8   7  -4   46.20   31.63
   8  -7  -4   25.81   28.07
  -8   7   3   65.24   27.94
   8   7  -3   75.42   32.93
  -8  -7   3   29.21   28.84
   8  -7  -3   63.77   21.82
  -8   7   2   16.51   23.65
  -8  -7   2   50.89   29.10
   8  -7  -2   43.56   55.15
   8  -7  -2   25.44   16.92
  -8   7   1   54.13   33.86
  -8  -7   1   32.00   29.21
   8  -7  -1   17.96   48.52
  -8   7   0   18.37   22.68
  -8  -7   0   16.21   12.19
   8  -7   0    0.21   33.92
   8  -7   1   14.58   31.38
  -8  -7  -1    2.83   25.06
   8  -7   2   72.93   37.68
  -8  -7  -2   40.76   27.56
   8   8  -5   26.99   28.05
   8   8  -4   27.65   21.85
   8  -8  -4   30.44   53.16
   8   8  -3   16.27   21.97
   8  -8  -3   15.15   33.53
   8  -8  -3   16.04   14.26
  -8  -8   3    0.66   14.35
  -8   8   2  121.38   36.30
  -8  -8   2   61.32   32.89
   8  -8  -2  105.82   71.57
   8  -8  -2   44.84   18.69
  -8   8   1  797.81   80.14
  -8  -8   1  705.97   88.38
   8  -8  -1  845.77  135.44
  -8   8   0  352.72   60.38
  -8  -8   0  330.36   67.31
   8  -8   0  268.84  113.82
  -8   8  -1   55.31   36.45
  -8  -8  -1   37.62   44.61
   8  -8   1   34.41   23.09
  -8   8  -2   98.04   44.96
  -8  -8  -2   44.54   44.28
   8  -8   2    0.52   21.70
   8   9  -5  -16.75   19.69
   8  -9  -5    6.94   43.12
   8   9  -4   16.83   20.72
   8  -9  -4   23.48   28.63
   8   9  -3   28.03   33.68
  -8  -9   3   18.29   26.21
   8  -9  -3   19.87   37.28
  -8   9   2  444.53   57.26
   8  -9  -2  485.83  223.35
  -8   9   1   40.15   41.45
  -8  -9   1  150.75   86.62
   8  -9  -1   84.71   41.00
  -8   9   0    9.16   20.48
  -8  -9   0    8.24   16.19
   8  -9   0   38.07   63.04
   8  -9   1   26.64   38.80
  -8  -9  -1   56.74   44.33
  -8   9  -2  127.45   49.84
  -8  -9  -2   39.09   39.34
   8  -9   2   63.94   33.67
   8  10  -5   15.28   21.14
   8 -10  -5   19.51   35.78
   8  10  -4   48.02   34.19
   8 -10  -4   52.45   55.17
   8  10  -3  117.40   37.10
  -8 -10   3  164.59   35.80
   8 -10  -3  148.25  106.56
   8 -10  -2   39.59   58.25
  -8 -10   2   18.15   18.23
  -8  10   1  195.32   51.62
  -8 -10   1  160.73   96.37
   8 -10  -1   91.06   65.84
   8 -10   0   33.39   44.20
  -8 -10   0   14.23   20.96
  -8  10  -1   53.74   35.35
  -8 -10  -1   15.23   25.88
   8 -10   1   15.63   27.62
  -8  10  -2  133.51   40.91
  -8 -10  -2  126.48  100.93
   8  11  -5  120.40   42.42
   8 -11  -5   21.79   39.15
   8  11  -4    1.94   19.08
   8 -11  -4  -10.10   32.31
   8  11  -3  187.78   38.65
   8 -11  -3  210.60  115.59
  -8 -11   3  226.61   39.42
  -8  11   2   49.62   28.01
  -8 -11   2   32.37   40.29
  -8  11   1  595.32   74.64
  -8 -11   1  439.57   69.01
  -8  11   0   22.40   29.80
  -8 -11   0   57.67   46.55
   8 -11   0    9.34   21.99
  -8  11  -1  150.34   39.23
  -8 -11  -1  182.88  112.60
   8 -11   1  162.23   74.59
  -8  11  -2   91.33   40.02
  -8 -11  -2   38.55   43.44
   8 -11   2   52.00   55.96
   8  12  -4   43.58   30.60
   8  12  -3    6.90   24.43
   8 -12  -3   22.09   33.61
  -8 -12   3   21.78   28.90
   8  12  -2  196.42  179.93
  -8  12   2  244.50   49.07
  -8 -12   2  325.87   51.42
  -8  12   1  244.19   51.33
  -8 -12   1  202.10   90.86
   8 -12   0   68.74   49.07
  -8 -12   0   22.65   32.08
  -8 -12  -1  129.35   71.64
   8  13  -4   32.04   41.19
   8  13  -3   79.00   37.10
  -8 -13   3   18.05   36.40
   8  13  -2 1643.63  106.15
  -8 -13   2 1144.48  156.60
   8 -13  -2 1331.46  157.86
  -8  13   1   20.14   24.09
  -8 -13   1   20.39   25.40
   8 -13  -1   21.43   27.83
   8 -13   0  152.60  126.56
  -8 -13   0  217.12   76.81
  -8 -13  -1   26.28   37.96
   8  14  -4  106.81   45.74
   8 -14  -4   43.93   44.64
   8  14  -3   54.35   34.87
  -8 -14   3   77.04   49.53
  -8  14   2   41.14   43.79
   8  14  -2   -2.73   44.07
  -8  14   1  354.31   64.42
  -8 -14   1  270.24   63.29
   8 -14  -1  233.87  132.99
  -8  14   0   42.26   37.61
  -8 -14   0   29.42   22.78
   8 -14   0   30.82   35.67
  -8  14  -1   63.81   32.51
  -8 -14  -1   38.23   31.76
   8 -14   1   45.86   33.48
   8  15  -3   72.17   43.40
  -8 -15   3   35.04   41.50
   8  15  -2  880.41   87.88
  -8  15   2  738.19   73.34
   8 -15  -2  597.00  289.44
  -8 -15   2  670.43  146.53
  -8  15   1  248.47   56.88
  -8 -15   1  186.21  127.19
   8 -15  -1  207.84   77.80
  -8  15   0  158.16   49.32
  -8 -15   0   89.48   69.08
   8 -15   0  119.78   94.15
   8  16  -3   25.17   36.58
   8 -16  -3   12.30   34.54
  -8 -16   3   21.78   29.69
  -8  16   2  161.39   57.43
   8  16  -2   54.60   46.35
  -8 -16   2   93.59   62.59
  -8  16   1   51.72   30.25
  -8 -16   1   67.79   41.27
   8 -16  -1   15.78   46.74
  -8  16   0   37.26   32.57
  -8 -16   0   41.07   42.83
   8 -16   0    7.91   16.08
  -8  17   2   75.53   36.59
   8  17  -2   31.76   32.60
  -8 -17   2   45.32   25.75
  -8  17   1  138.20   34.56
   8 -17  -1   89.72   59.03
   9   0  -4  569.71  130.18
   9   0  -4  560.98   52.18
   9   0  -3   38.02   56.65
   9   0  -3   25.45   21.07
  -9   0   2    3.07   19.49
   9   0  -2   29.57   20.90
  -9   0   1   40.49   27.74
   9   1  -4    8.91   17.14
   9  -1  -4   34.54   25.64
   9  -1  -4    4.80   41.70
   9   1  -3   20.23   20.72
   9  -1  -3   15.58   31.05
   9  -1  -3    9.57   14.90
   9  -1  -2   17.58   19.01
  -9   1   1  101.04   39.50
   9  -1  -1   76.20   61.91
  -9   1   0  199.03   49.63
  -9  -1   0  240.88   60.30
   9   2  -3   54.46   32.40
   9  -2  -3   50.33   63.81
   9  -2  -3   93.89   32.93
  -9   2   2   62.72   32.88
  -9  -2   2   76.80   66.26
   9  -2  -2   17.31   36.61
  -9   2   1   48.53   29.79
  -9  -2   1   35.38   21.86
   9  -2  -1   61.98   61.57
   9  -2   0    4.46   18.01
  -9  -2   0   37.52   26.91
   9   3  -3   15.38   18.07
   9  -3  -3   74.39   47.12
   9  -3  -3   33.94   19.96
  -9   3   2   50.81   34.13
   9  -3  -2   10.56   18.76
   9  -3  -2   21.38   24.42
  -9   3   1   41.68   30.23
  -9  -3   1    6.98    8.74
   9  -3  -1   31.24   38.98
  -9   3   0  200.02   51.15
  -9  -3   0  115.17   77.45
   9  -3   0  121.60   67.23
   9   4  -3   24.79   25.82
   9  -4  -3   12.17   14.79
   9  -4  -3    0.10   13.78
  -9   4   2    9.37   23.02
  -9  -4   2   31.04   29.60
   9  -4  -2   -3.11   13.96
  -9   4   1   37.52   26.56
  -9  -4   1   27.96   39.56
   9  -4  -1   47.04   33.70
  -9   4   0  101.21   45.89
  -9  -4   0   84.10   42.39
   9  -4   0   52.26   26.80
   9   5  -3  106.51   52.22
  -9   5   2   42.07   25.07
   9  -5  -2   55.04   26.84
  -9   5   1   57.69   28.87
   9  -5  -1  115.84   88.08
  -9   5   0   10.74   23.72
  -9  -5   0   20.02   31.66
   9  -5   0  -14.73   22.57
   9   6  -3   41.23   35.91
  -9   6   2   30.23   24.52
  -9  -6   2   16.92   19.10
  -9   6   1   18.00   22.78
   9  -6  -1   23.25   43.67
  -9   6   0  207.07   54.92
  -9  -6   0  163.71   90.98
   9  -6   0   63.14   90.51
   9   7  -3   83.14   36.01
   9  -7  -3   26.12   42.11
  -9   7   2   95.25   33.99
   9   7  -2  178.41   46.81
  -9   7   1   10.46   17.89
  -9  -7   1   14.08   17.18
   9  -7  -1   11.05   21.43
   9   8  -2   46.44   35.79
  -9   8   2   29.75   29.00
  -9  -8   2   87.93   34.23
  -9   8   1   22.07   26.35
   9  -8  -1   37.85   45.34
;
_shelx_hkl_checksum     65676
_shelx_res_file
;
    shelxl.res created by SHELXL-2014/7
TITL 2015-5Aug-Sarojini-Majula-MPS10
CELL 0.71075 7.739 28.161 7.945 90 100.407 90
ZERR 4 0.005 0.016 0.004 0 0.011 0
LATT 1
SYMM -X,0.5+Y,0.5-Z
SFAC C H N O S
UNIT 68 64 16 4 8
EQIV $1 -1+X,1.5-Y,-0.5+Z
EQIV $2 1+X,+Y,1+Z
EQIV $3 -X,1-Y,1-Z
L.S. 5
PLAN  -25
SIZE 0.24 0.34 0.57
TEMP 20
HTAB O1 N2_$1
HTAB N1 O1_$2
HTAB C17 N4_$3
HTAB C10 S1
WPDB -2
BOND $H
CONF
LIST 4
MORE -1
fmap 2
acta
SHEL 99999 0
REM <olex2.extras>
REM <HklSrc "%.\\shelxl.hkl">
REM </olex2.extras>
WGHT    0.042400    0.239000
FVAR       1.70433
S1    5    0.533527    0.587818    1.042603    11.00000    0.07522    0.06289 =
         0.04400    0.01118    0.00691    0.00470
S2    5    0.005769    0.407786    0.162640    11.00000    0.07558    0.08025 =
         0.08426   -0.03308    0.01710   -0.02621
O1    4   -0.208278    0.718619    0.211448    11.00000    0.05034    0.05214 =
         0.05032   -0.01257   -0.00440    0.00914
AFIX  83
H1    2   -0.239898    0.743061    0.253093    11.00000   -1.20000
AFIX   0
N1    3    0.620251    0.670741    0.916988    11.00000    0.04827    0.05108 =
         0.03948   -0.00277   -0.00790   -0.00139
AFIX  43
H1A   2    0.660286    0.681834    1.017305    11.00000   -1.20000
AFIX   0
N2    3    0.622747    0.696438    0.770678    11.00000    0.04121    0.04756 =
         0.04719    0.00514   -0.00440   -0.00233
N3    3    0.503871    0.625700    0.714143    11.00000    0.03459    0.04112 =
         0.03785    0.00148    0.00056    0.00031
N4    3    0.425570    0.591337    0.598374    11.00000    0.03865    0.03927 =
         0.04361   -0.00201    0.00373   -0.00041
C1    1    0.551356    0.627363    0.892540    11.00000    0.03499    0.04584 =
         0.04083    0.00024    0.00030    0.00681
C2    1    0.549484    0.667942    0.649084    11.00000    0.03155    0.04404 =
         0.04292    0.00465    0.00025    0.00061
C3    1    0.512044    0.680171    0.464033    11.00000    0.04620    0.05429 =
         0.04598    0.00743    0.00692   -0.00584
AFIX  23
H3A   2    0.547650    0.653906    0.399061    11.00000   -1.20000
H3B   2    0.581470    0.707657    0.444777    11.00000   -1.20000
AFIX   0
C4    1    0.319458    0.690855    0.399055    11.00000    0.04748    0.04008 =
         0.03205    0.00620    0.00495   -0.00166
C5    1    0.239180    0.729866    0.456183    11.00000    0.05856    0.04091 =
         0.04011   -0.00703   -0.00428   -0.00397
AFIX  43
H5    2    0.304460    0.750047    0.536033    11.00000   -1.20000
AFIX   0
C6    1    0.063295    0.739604    0.397054    11.00000    0.05722    0.03945 =
         0.04077   -0.00757    0.00309    0.00621
AFIX  43
H6    2    0.011497    0.766106    0.437083    11.00000   -1.20000
AFIX   0
C7    1   -0.034801    0.709967    0.278844    11.00000    0.04790    0.04058 =
         0.03100    0.00179   -0.00025    0.00543
C8    1    0.042609    0.670495    0.222675    11.00000    0.06139    0.04037 =
         0.03944   -0.00858   -0.00948    0.00501
AFIX  43
H8    2   -0.023401    0.649949    0.144734    11.00000   -1.20000
AFIX   0
C9    1    0.217726    0.661389    0.281766    11.00000    0.05637    0.03997 =
         0.04181   -0.00441    0.00143    0.01144
AFIX  43
H9    2    0.268911    0.634767    0.241848    11.00000   -1.20000
AFIX   0
C10   1    0.376812    0.552583    0.653107    11.00000    0.04367    0.04902 =
         0.04350    0.00249    0.00361    0.00274
AFIX  43
H10   2    0.394907    0.546761    0.770200    11.00000   -1.20000
AFIX   0
C11   1    0.291801    0.516670    0.533249    11.00000    0.03384    0.03988 =
         0.04922    0.00153    0.00443    0.00389
C12   1    0.227664    0.475972    0.596087    11.00000    0.05013    0.04940 =
         0.04672    0.00541    0.00130    0.00218
AFIX  43
H12   2    0.242082    0.471652    0.713848    11.00000   -1.20000
AFIX   0
C13   1    0.142426    0.441411    0.488408    11.00000    0.04887    0.04220 =
         0.07119    0.00446    0.01206   -0.00123
AFIX  43
H13   2    0.100723    0.414159    0.533746    11.00000   -1.20000
AFIX   0
C14   1    0.119352    0.447482    0.313064    11.00000    0.03732    0.04971 =
         0.06350   -0.00840    0.01264    0.00088
C15   1    0.186495    0.488120    0.249102    11.00000    0.05054    0.06055 =
         0.04557   -0.00307    0.00713    0.00149
AFIX  43
H15   2    0.173713    0.492312    0.131393    11.00000   -1.20000
AFIX   0
C16   1    0.271511    0.522185    0.357464    11.00000    0.04728    0.04607 =
         0.05112    0.00363    0.01255   -0.00394
AFIX  43
H16   2    0.315732    0.549129    0.312465    11.00000   -1.20000
AFIX   0
C17   1   -0.051990    0.359931    0.285601    11.00000    0.06312    0.06004 =
         0.13907   -0.02884    0.03135   -0.01271
AFIX  33
H17A  2   -0.115313    0.336529    0.210904    11.00000   -1.20000
H17B  2    0.052612    0.345921    0.349737    11.00000   -1.20000
H17C  2   -0.124618    0.371369    0.362905    11.00000   -1.20000
AFIX   0
HKLF 4
REM  2015-5Aug-Sarojini-Majula-MPS10
REM R1 =  0.0470 for    2200 Fo > 4sig(Fo)  and  0.0720 for all    3017 data
REM    217 parameters refined using      0 restraints
END
WGHT      0.0424      0.2390
REM Highest difference peak  0.161,  deepest hole -0.174,  1-sigma level  0.037
Q1    1   0.2281  0.5217  0.4483  11.00000  0.05    0.16
Q2    1   0.5352  0.6717  0.5610  11.00000  0.05    0.16
Q3    1  -0.3085  0.7775  0.2880  11.00000  0.05    0.16
Q4    1  -0.0027  0.4203  0.0295  11.00000  0.05    0.16
Q5    1   0.6264  0.5614  0.9970  11.00000  0.05    0.15
Q6    1   0.1179  0.4068  0.6172  11.00000  0.05    0.15
Q7    1   0.2883  0.5396  0.5795  11.00000  0.05    0.15
Q8    1   0.3011  0.6892  0.2979  11.00000  0.05    0.15
Q9    1   0.6050  0.6030  1.1815  11.00000  0.05    0.14
Q10   1   0.5371  0.5474  0.9928  11.00000  0.05    0.14
Q11   1   0.1026  0.4492  0.3845  11.00000  0.05    0.13
Q12   1   0.2570  0.6701  0.4026  11.00000  0.05    0.13
Q13   1  -0.0206  0.6775  0.3181  11.00000  0.05    0.13
Q14   1   0.1189  0.6587  0.3232  11.00000  0.05    0.13
Q15   1   0.0823  0.4197  0.2549  11.00000  0.05    0.13
Q16   1  -0.1597  0.3521  0.1435  11.00000  0.05    0.13
Q17   1   0.4411  0.6786  0.1971  11.00000  0.05    0.13
Q18   1   0.2159  0.5582  0.3524  11.00000  0.05    0.12
Q19   1  -0.0366  0.3679  0.1556  11.00000  0.05    0.12
Q20   1   0.6184  0.6896  0.7263  11.00000  0.05    0.12
Q21   1  -0.3387  0.6985  0.2568  11.00000  0.05    0.12
Q22   1   0.1197  0.4382  0.5251  11.00000  0.05    0.11
Q23   1  -0.1020  0.4343  0.1495  11.00000  0.05    0.11
Q24   1   0.0905  0.4712  0.2950  11.00000  0.05    0.11
Q25   1   0.3765  0.5804  0.6038  11.00000  0.05    0.11
;
_shelx_res_checksum     52815
