# Supplementary material for: Crystal structure of (E)-3-(4-hy­droxy­benz­yl)-4-{[4-(methyl­sulfan­yl)benzyl­idene]amino}-1H-1,2,4-triazole-5(4H)-thione
Source: Acta Crystallogr E Crystallogr Commun. 2015 Nov 21;71(Pt 12):o982–3. doi: 10.1107/S2056989015021994 (PMC4719935; doi:10.1107/S2056989015021994)
Supplement: Supplementary file 2 [file e-71-0o982-Isup2.hkl]

data_I                                                                          
_shelx_title ' 2015-5Aug-Sarojini-Majula-MPS10'                                 
_shelx_refln_list_code          4                                               
_shelx_F_calc_maximum      180.65                                               
_exptl_crystal_F_000       744.00                                               
_reflns_d_resolution_high  0.8315                                               
                                                                                
loop_                                                                           
 _space_group_symop_operation_xyz                                               
 'x, y, z'                                                                      
 '-x, y+1/2, -z+1/2'                                                            
 '-x, -y, -z'                                                                   
 'x, -y-1/2, z-1/2'                                                             
                                                                                
_cell_length_a     7.7390                                                       
_cell_length_b    28.1610                                                       
_cell_length_c     7.9450                                                       
_cell_angle_alpha  90.000                                                       
_cell_angle_beta  100.407                                                       
_cell_angle_gamma  90.000                                                       
                                                                                
_shelx_F_squared_multiplier     1.000                                           
                                                                                
loop_                                                                           
 _refln_index_h                                                                 
 _refln_index_k                                                                 
 _refln_index_l                                                                 
 _refln_F_squared_calc                                                          
 _refln_F_squared_meas                                                          
 _refln_F_squared_sigma                                                         
 _refln_observed_status                                                         
   2   0   0       9825.98       9611.98        42.51 o                         
   3   0   0         76.80         65.70         3.80 o                         
   5   0   0        488.59        461.85        23.38 o                         
   6   0   0         97.90        113.84        14.03 o                         
   7   0   0          3.75          9.02         6.96 o                         
   8   0   0         34.33         35.91        12.39 o                         
   2   1   0       1873.21       1732.16        10.81 o                         
   3   1   0       1926.12       1974.68        12.63 o                         
   4   1   0       2818.89       2831.48        94.75 o                         
   5   1   0          0.38          5.62         5.10 o                         
   6   1   0         35.26         42.79         5.85 o                         
   7   1   0         48.18         59.28         9.56 o                         
   8   1   0         38.05         45.88        10.08 o                         
   9   1   0         76.99         75.01        13.19 o                         
   1   2   0         49.34         32.30         1.43 o                         
   2   2   0        615.12        657.35        12.60 o                         
   3   2   0        677.75        720.32         8.51 o                         
   4   2   0          3.12         19.66         4.86 o                         
   5   2   0        133.25        135.29        10.65 o                         
   6   2   0         28.54         35.86         5.87 o                         
   7   2   0        488.01        397.95        64.53 o                         
   8   2   0         27.57         17.91         7.64 o                         
   9   2   0          0.30          6.10         5.69 o                         
   1   3   0         71.21         68.10         2.06 o                         
   2   3   0       2661.61       2834.84        25.38 o                         
   3   3   0        291.70        275.88         5.44 o                         
   4   3   0         30.39         30.92         5.64 o                         
   5   3   0        229.98        237.36        10.93 o                         
   6   3   0        753.48        754.65        19.56 o                         
   7   3   0        125.23        149.14        12.70 o                         
   8   3   0         99.47         94.36        12.50 o                         
   9   3   0         52.93         54.24        12.41 o                         
   1   4   0       5227.56       5137.71        35.00 o                         
   2   4   0      32633.46      32678.85       230.09 o                         
   3   4   0        188.21        195.01         4.67 o                         
   4   4   0        367.12        329.68        13.20 o                         
   5   4   0          4.16          8.60         4.00 o                         
   6   4   0        210.52        234.38        12.66 o                         
   7   4   0         34.17         40.60         9.67 o                         
   8   4   0          3.20         14.94         7.90 o                         
   9   4   0         26.23         25.56         6.99 o                         
   1   5   0        190.75        187.18         4.51 o                         
   2   5   0      12811.92      13356.23        55.15 o                         
   3   5   0        570.86        566.36         8.47 o                         
   4   5   0         40.00         43.39         5.92 o                         
   5   5   0         61.95         62.30         7.97 o                         
   6   5   0         22.05         27.99         5.64 o                         
   7   5   0         16.56         21.79         8.08 o                         
   8   5   0          5.80         10.38         5.36 o                         
   9   5   0          0.18          1.26         5.00 o                         
   0   6   0          1.26          1.79         1.24 o                         
   1   6   0       1215.69       1240.72        12.39 o                         
   2   6   0       7287.94       7561.03        58.31 o                         
   3   6   0         80.84         78.38         3.48 o                         
   4   6   0        259.38        201.99        11.34 o                         
   5   6   0         72.53         71.11        10.00 o                         
   6   6   0         34.03         33.57         7.12 o                         
   7   6   0        145.38        154.00        21.51 o                         
   8   6   0         31.19         37.13         9.15 o                         
   9   6   0         48.53         55.45        14.36 o                         
   1   7   0        247.91        244.49         4.34 o                         
   2   7   0        222.22        226.32         7.45 o                         
   3   7   0        749.63        758.35        21.77 o                         
   4   7   0        377.13        411.20        21.81 o                         
   5   7   0        168.22        151.38         9.65 o                         
   6   7   0         74.93         82.37        11.66 o                         
   7   7   0        223.72        217.19        21.43 o                         
   8   7   0          3.87          4.75         3.52 o                         
   0   8   0       1961.73       2066.29        14.43 o                         
   1   8   0       1171.79       1113.41        11.68 o                         
   2   8   0        611.04        627.42         8.64 o                         
   3   8   0        449.81        468.68        15.35 o                         
   4   8   0       1791.22       1772.17        43.01 o                         
   5   8   0         69.92         85.28        10.20 o                         
   6   8   0         68.36         81.61        11.43 o                         
   7   8   0          2.23          4.53         4.77 o                         
   8   8   0        113.28        114.68        14.39 o                         
   1   9   0       1218.79       1285.41        20.65 o                         
   2   9   0         66.52         67.72         3.02 o                         
   3   9   0        465.52        455.89        28.10 o                         
   4   9   0        332.85        403.70        25.04 o                         
   5   9   0        268.64        248.08        22.10 o                         
   6   9   0          2.31          4.92         3.56 o                         
   7   9   0          5.57         15.24         7.05 o                         
   8   9   0          4.80          4.25         4.29 o                         
   0  10   0       2051.54       2107.23        23.28 o                         
   1  10   0       1366.88       1410.74        11.87 o                         
   2  10   0       1140.94       1025.46        10.05 o                         
   3  10   0        313.93        317.09        12.18 o                         
   5  10   0        185.54        195.93        13.72 o                         
   6  10   0        239.73        305.11        24.45 o                         
   7  10   0         62.69         80.79        12.62 o                         
   8  10   0          6.17          7.02         6.52 o                         
   1  11   0        399.62        424.70         8.46 o                         
   2  11   0        818.13        843.75        26.08 o                         
   3  11   0         13.68         13.65         2.63 o                         
   5  11   0        253.98        208.32        11.38 o                         
   6  11   0       1468.25       1443.32        47.85 o                         
   7  11   0         16.91          7.80         6.15 o                         
   8  11   0          8.03          8.27         5.69 o                         
   0  12   0       3170.19       3113.98        27.25 o                         
   1  12   0         16.50         11.23         2.77 o                         
   2  12   0       2159.17       2023.58        47.33 o                         
   3  12   0         23.71         25.95         2.65 o                         
   5  12   0        129.77        142.05        13.66 o                         
   6  12   0          7.49         17.30         8.71 o                         
   7  12   0         73.98         76.44        12.56 o                         
   8  12   0         26.02         14.07         9.24 o                         
   1  13   0        469.67        504.25        11.08 o                         
   2  13   0        867.97        844.30        12.91 o                         
   3  13   0        112.96        116.19         4.46 o                         
   4  13   0        257.97        255.00        10.88 o                         
   5  13   0          0.17          4.71         4.96 o                         
   6  13   0         46.80         49.75         8.95 o                         
   7  13   0         21.55         33.07        11.00 o                         
   8  13   0         76.40         66.36        22.61 o                         
   0  14   0        150.97        154.08         7.98 o                         
   1  14   0        607.21        710.45        18.17 o                         
   2  14   0        145.29        172.88        13.40 o                         
   3  14   0        256.22        251.80         6.81 o                         
   4  14   0          4.34          3.88         1.45 o                         
   5  14   0         47.01         40.85         7.12 o                         
   6  14   0          2.73         13.87         5.53 o                         
   7  14   0          0.13          3.04         4.80 o                         
   8  14   0          9.48         11.46         5.89 o                         
   1  15   0         16.85         17.31         3.04 o                         
   2  15   0          8.41         14.38        13.33 o                         
   3  15   0          0.79          3.58         1.53 o                         
   4  15   0         88.27         74.63         7.46 o                         
   5  15   0         19.12         28.89         6.62 o                         
   6  15   0        209.23        165.59        14.26 o                         
   7  15   0         82.47         87.41        11.00 o                         
   8  15   0         59.73         44.13        12.71 o                         
   0  16   0       1474.93       1412.84        26.19 o                         
   1  16   0        475.22        505.49        16.68 o                         
   2  16   0        104.20         81.96         8.05 o                         
   3  16   0         70.70         67.44         3.42 o                         
   4  16   0       1483.52       1454.65        19.59 o                         
   5  16   0        863.61        807.00        35.34 o                         
   6  16   0         33.59         35.98         9.65 o                         
   7  16   0         54.83         65.98        14.49 o                         
   8  16   0          6.10          7.69         4.70 o                         
   1  17   0         64.10         67.76         9.26 o                         
   2  17   0         64.59         81.34        10.38 o                         
   3  17   0          1.46          6.64         8.41 o                         
   4  17   0        595.81        561.97        10.63 o                         
   6  17   0         50.99         56.67         9.79 o                         
   7  17   0         40.80         48.41        11.45 o                         
   0  18   0        187.97        165.83         9.26 o                         
   1  18   0        366.51        337.79        12.42 o                         
   2  18   0        564.32        535.29        16.40 o                         
   3  18   0        245.03        232.61        14.27 o                         
   4  18   0        381.49        361.63         7.34 o                         
   5  18   0         83.68        103.90        13.42 o                         
   6  18   0          9.44          7.99         5.44 o                         
   7  18   0         16.60         22.30         8.74 o                         
   1  19   0         60.49         66.33         4.25 o                         
   2  19   0         14.20          7.59         3.36 o                         
   3  19   0         52.89         43.16        17.46 o                         
   5  19   0         66.57         84.91        12.65 o                         
   6  19   0          2.41          8.36         5.21 o                         
   7  19   0         10.51          9.76         8.22 o                         
   0  20   0        147.31        165.80        10.15 o                         
   1  20   0        500.86        501.85        12.17 o                         
   2  20   0        109.05         89.70         6.83 o                         
   3  20   0        423.38        399.62        24.61 o                         
   4  20   0        631.94        680.14        35.41 o                         
   5  20   0         74.22         70.67        13.77 o                         
   6  20   0          7.01         14.40         7.27 o                         
   7  20   0         30.82         32.98         8.55 o                         
   1  21   0          0.06          3.21         3.65 o                         
   2  21   0        468.79        429.53        15.37 o                         
   3  21   0         10.76         12.73         7.80 o                         
   4  21   0        120.62        123.27        26.02 o                         
   5  21   0         36.55         42.14        16.34 o                         
   6  21   0        103.10        117.73        17.32 o                         
   7  21   0         17.72         19.91         8.15 o                         
   0  22   0        834.89        865.74        23.95 o                         
   1  22   0        108.63        110.26        12.05 o                         
   2  22   0       1276.25       1283.62        27.02 o                         
   3  22   0         17.13         13.41        14.61 o                         
   4  22   0         46.49         66.41        16.17 o                         
   5  22   0          8.38         10.61         6.90 o                         
   6  22   0         39.43         46.00        11.28 o                         
   1  23   0         16.65         15.40         4.47 o                         
   2  23   0        564.92        543.06        29.83 o                         
   3  23   0          6.03          7.21        14.97 o                         
   4  23   0         13.66          4.48         9.66 o                         
   5  23   0         44.55         49.85        16.82 o                         
   6  23   0          0.25          2.48         6.36 o                         
   0  24   0        192.67        189.35        13.16 o                         
   1  24   0        252.17        227.67        10.85 o                         
   2  24   0       1356.86       1383.27        26.33 o                         
   3  24   0         86.38         83.01        42.08 o                         
   4  24   0         52.64         79.25        18.46 o                         
   5  24   0         17.95          5.67         7.79 o                         
   6  24   0          4.03          7.43         6.99 o                         
   1  25   0        103.10        124.46        13.66 o                         
   2  25   0          0.01          2.31         2.29 o                         
   3  25   0         23.74         28.78        13.08 o                         
   4  25   0         69.13         67.38        15.05 o                         
   5  25   0         39.24         51.42        14.09 o                         
   6  25   0         66.00         84.29        30.45 o                         
   0  26   0       1231.26       1297.60        58.95 o                         
   1  26   0         32.90         40.80         7.21 o                         
   2  26   0        213.62        221.28        14.61 o                         
   3  26   0          4.25          7.32         6.93 o                         
   4  26   0         28.43         63.08        19.11 o                         
   5  26   0          9.45         11.05         6.67 o                         
   1  27   0         93.11         83.90         8.52 o                         
   2  27   0          1.57          5.26         5.16 o                         
   3  27   0         59.84         57.87        14.20 o                         
   4  27   0          4.52         14.74         7.61 o                         
   5  27   0          4.29         19.22        19.38 o                         
   0  28   0       1570.29       1603.80        37.47 o                         
   1  28   0        216.59        218.58        29.12 o                         
   2  28   0         17.66         26.96         7.45 o                         
   3  28   0         15.34         20.20         7.82 o                         
   4  28   0         25.12         32.70         8.93 o                         
   5  28   0          0.03          6.81         6.18 o                         
   1  29   0         15.42         10.86        14.24 o                         
   2  29   0         14.19         14.46         7.45 o                         
   3  29   0        108.06        125.65        14.63 o                         
   4  29   0          0.89          1.78         5.18 o                         
   0  30   0         19.15         25.94         7.31 o                         
   1  30   0         11.46         22.42         7.84 o                         
   2  30   0          8.89          9.83         5.56 o                         
   3  30   0         18.39         28.46         9.48 o                         
   4  30   0          4.87          7.23         5.87 o                         
   1  31   0          3.96          9.18         6.51 o                         
   2  31   0        155.81        135.19        14.07 o                         
   3  31   0          2.28          4.20         6.76 o                         
   0  32   0         10.57         10.96        14.77 o                         
   1  32   0         28.30         32.83         7.37 o                         
   2  32   0         18.76         26.20        13.04 o                         
   1  33   0          0.22          8.79        11.64 o                         
   2  33   0          0.71          9.51         6.57 o                         
  -9   1   1         27.08         31.45        11.46 o                         
  -8   1   1          0.01          9.00         5.29 o                         
  -7   1   1          2.33         10.89         6.51 o                         
  -6   1   1         38.12         35.33         6.85 o                         
  -5   1   1         46.42         46.82         7.56 o                         
  -4   1   1        355.47        338.81         6.56 o                         
  -3   1   1         43.30         34.97         2.40 o                         
  -2   1   1      11851.98      12578.70        41.75 o                         
  -1   1   1        607.03        643.97         3.12 o                         
   1   1   1       2090.87       2119.51        11.95 o                         
   2   1   1       2864.74       2863.71        18.53 o                         
   3   1   1         56.15         56.65         4.43 o                         
   4   1   1        229.52        229.99         8.69 o                         
   5   1   1        240.41        246.60        17.19 o                         
   6   1   1        243.19        248.37        12.51 o                         
   7   1   1         38.27         29.35         7.17 o                         
   8   1   1          0.16          4.29         4.72 o                         
  -9   2   1          0.47         15.33         5.83 o                         
  -8   2   1        110.15        143.50        12.71 o                         
  -7   2   1          4.69         16.93         7.72 o                         
  -6   2   1        100.03        101.10        16.36 o                         
  -5   2   1         72.28         77.51         6.59 o                         
  -4   2   1          7.73          6.94         2.00 o                         
  -3   2   1        152.51        144.22         6.63 o                         
  -2   2   1      28467.70      28661.12        81.12 o                         
  -1   2   1       5120.46       5110.53        17.00 o                         
   1   2   1        547.36        533.22         7.63 o                         
   2   2   1        407.78        411.21         4.87 o                         
   3   2   1       1701.83       1551.59        33.31 o                         
   4   2   1        628.39        608.98        13.62 o                         
   5   2   1        669.15        648.75        28.54 o                         
   6   2   1         23.82         28.51         7.52 o                         
   7   2   1        177.97        158.57        12.05 o                         
   8   2   1         39.06         35.02         9.74 o                         
  -9   3   1          1.51          5.92         3.95 o                         
  -8   3   1          0.52          4.03         8.05 o                         
  -7   3   1         20.57         22.58         7.40 o                         
  -6   3   1          4.68          7.55         5.41 o                         
  -5   3   1        172.67        170.83         7.72 o                         
  -4   3   1        266.23        263.36         9.58 o                         
  -3   3   1       1805.15       1795.48        26.16 o                         
  -2   3   1      12990.96      14096.04        33.00 o                         
  -1   3   1       1053.56       1050.48        15.19 o                         
   0   3   1       1652.43       1621.43        14.89 o                         
   1   3   1        163.54        173.00         3.92 o                         
   2   3   1        945.90        956.38         9.25 o                         
   3   3   1          4.41          6.94         1.77 o                         
   4   3   1        101.21        104.73         7.99 o                         
   5   3   1         34.16         38.18        22.21 o                         
   6   3   1        145.76        137.79        12.12 o                         
   7   3   1         54.62         55.04        10.59 o                         
   8   3   1         62.62         55.05        11.21 o                         
  -9   4   1         13.23         13.07         6.35 o                         
  -8   4   1          8.97         15.69         8.52 o                         
  -7   4   1         76.79         63.23        12.76 o                         
  -6   4   1        712.32        705.20        52.03 o                         
  -5   4   1        191.96        201.24        10.73 o                         
  -4   4   1       1820.35       1868.62        26.79 o                         
  -3   4   1        135.49        156.58         5.01 o                         
  -2   4   1       3519.25       3752.87        24.08 o                         
  -1   4   1      16986.91      16743.41        27.79 o                         
   0   4   1       8881.16       8861.05        32.13 o                         
   1   4   1       3631.75       3693.38        14.73 o                         
   2   4   1        752.08        792.92         7.93 o                         
   3   4   1       1634.61       1653.58        19.79 o                         
   4   4   1          0.27         13.05         5.60 o                         
   6   4   1         40.29         42.48         8.40 o                         
   7   4   1        188.06        207.57        15.98 o                         
   8   4   1          2.84          5.69         4.51 o                         
  -9   5   1         26.77         24.80        10.01 o                         
  -8   5   1          0.84          9.85         6.75 o                         
  -7   5   1         48.08         50.38        10.85 o                         
  -6   5   1        207.30        196.97        33.16 o                         
  -5   5   1        132.34        143.08        10.05 o                         
  -4   5   1       4375.81       4564.68        43.86 o                         
  -3   5   1        864.67        795.39        11.16 o                         
  -2   5   1       5162.00       5200.16        42.90 o                         
  -1   5   1       5146.55       5278.39        22.35 o                         
   0   5   1      13819.78      13536.12        48.39 o                         
   1   5   1         32.97         42.67         1.71 o                         
   2   5   1        116.49        146.62         4.37 o                         
   3   5   1        429.05        470.52         9.79 o                         
   4   5   1       2527.23       2557.62        57.31 o                         
   6   5   1         52.66         46.05         8.88 o                         
   7   5   1          0.22         14.15         7.36 o                         
   8   5   1          0.01          9.37         5.73 o                         
  -9   6   1         11.40          6.82         6.95 o                         
  -8   6   1         17.06         25.43         9.15 o                         
  -7   6   1         65.92         62.54        13.47 o                         
  -6   6   1        128.26        138.86        16.52 o                         
  -5   6   1        122.29        120.96         8.43 o                         
  -4   6   1       7110.74       7375.63        63.53 o                         
  -3   6   1       1297.64       1412.87        54.39 o                         
  -2   6   1          0.15          4.28         1.73 o                         
  -1   6   1       2292.21       2367.10        25.27 o                         
   0   6   1       6135.47       6013.57        41.27 o                         
   1   6   1        130.77        132.56         3.77 o                         
   2   6   1       2708.30       2851.84        37.77 o                         
   3   6   1        585.18        619.05        18.94 o                         
   4   6   1       1084.19       1144.94        20.47 o                         
   5   6   1         20.67         44.79        12.47 o                         
   6   6   1          4.49         10.51         6.19 o                         
   7   6   1          1.98         12.44         7.02 o                         
   8   6   1         54.32         68.11        15.64 o                         
  -9   7   1          0.02          4.11         3.69 o                         
  -8   7   1          5.12         12.50         6.93 o                         
  -7   7   1        120.59        136.06        18.00 o                         
  -6   7   1          7.56         11.03         5.16 o                         
  -5   7   1        504.39        479.88        13.92 o                         
  -4   7   1       5778.63       5955.78        56.18 o                         
  -3   7   1         45.84         73.09         6.44 o                         
  -2   7   1        599.89        534.40        18.87 o                         
  -1   7   1       2789.74       2712.92        16.04 o                         
   0   7   1        146.37        132.25         3.20 o                         
   1   7   1        584.94        559.45        13.06 o                         
   2   7   1        315.70        295.48        10.71 o                         
   3   7   1        141.31        128.87        11.11 o                         
   4   7   1         17.53         23.22         5.28 o                         
   5   7   1        116.80        122.59        18.70 o                         
   6   7   1        215.47        193.14        12.66 o                         
   7   7   1         89.86         93.18        15.19 o                         
   8   7   1          1.56          2.77         6.74 o                         
  -9   8   1          3.28          9.59         7.84 o                         
  -8   8   1        299.63        266.62        18.72 o                         
  -7   8   1          0.18         11.17         5.50 o                         
  -6   8   1        142.03        158.32        11.35 o                         
  -5   8   1        246.71        259.21        12.38 o                         
  -4   8   1       3385.67       3542.30        92.20 o                         
  -3   8   1        248.23        225.16        21.19 o                         
  -2   8   1         24.74         20.37         2.77 o                         
  -1   8   1          6.25          7.45         1.74 o                         
   0   8   1         49.94         46.85         3.20 o                         
   1   8   1       1711.56       1730.19        19.45 o                         
   2   8   1        101.70         96.43         3.21 o                         
   3   8   1       3133.67       2968.66        52.10 o                         
   4   8   1        198.63        197.53         9.81 o                         
   6   8   1         46.34         57.29        10.13 o                         
   7   8   1        288.23        313.59        19.83 o                         
   8   8   1          5.37         14.23         6.15 o                         
  -8   9   1         26.69         27.37         9.51 o                         
  -7   9   1         11.51         14.24         4.96 o                         
  -6   9   1        164.37        148.50        12.42 o                         
  -5   9   1        128.84        136.49        10.89 o                         
  -4   9   1         71.01        128.11        15.41 o                         
  -3   9   1       1007.02       1051.09        21.69 o                         
  -2   9   1        211.39        177.98         4.90 o                         
  -1   9   1       1278.93       1290.57        11.03 o                         
   0   9   1        463.10        441.96         6.54 o                         
   1   9   1        712.25        712.63         9.71 o                         
   2   9   1       2118.64       2207.56        19.35 o                         
   3   9   1        731.76        767.46        70.56 o                         
   4   9   1         48.98         60.66         6.15 o                         
   5   9   1         37.02         46.04         9.07 o                         
   6   9   1        137.59        132.07        11.94 o                         
   7   9   1         18.08         33.97        10.53 o                         
   8   9   1         11.89         14.01        10.05 o                         
  -8  10   1         59.03         53.87        12.89 o                         
  -7  10   1         88.47         81.53        12.25 o                         
  -6  10   1        307.37        280.03        15.23 o                         
  -5  10   1        955.01        942.45        29.82 o                         
  -4  10   1        100.16        103.10        11.38 o                         
  -3  10   1         93.93         91.46         3.13 o                         
  -2  10   1          5.82         11.40         3.09 o                         
  -1  10   1       1166.95       1275.12        13.00 o                         
   0  10   1        420.50        423.47         6.85 o                         
   1  10   1         33.39         32.84         7.03 o                         
   2  10   1       2924.90       3105.01        63.98 o                         
   3  10   1       1257.55       1224.25        23.29 o                         
   4  10   1        163.02        164.85         9.09 o                         
   5  10   1        193.25        192.45        13.91 o                         
   6  10   1          1.68          8.43         5.64 o                         
   7  10   1         19.55         13.34         5.79 o                         
   8  10   1          0.13          8.93         5.73 o                         
  -8  11   1        176.07        180.10        26.81 o                         
  -7  11   1          1.43          3.98         2.96 o                         
  -6  11   1       1037.74       1053.64        39.61 o                         
  -5  11   1         10.71         52.16        28.16 o                         
  -4  11   1        257.19        252.19        16.34 o                         
  -3  11   1          0.73          2.31         3.13 o                         
  -2  11   1        684.15        633.56        14.32 o                         
  -1  11   1       2928.80       3225.56        25.43 o                         
   0  11   1       2991.56       2820.96        32.23 o                         
   1  11   1        111.27        109.45         4.94 o                         
   2  11   1        504.55        470.50         9.35 o                         
   3  11   1         20.57         17.60         3.81 o                         
   4  11   1          0.08          4.91         4.12 o                         
   5  11   1        103.78        115.94        12.73 o                         
   6  11   1        388.62        385.75        20.85 o                         
   7  11   1         68.80         69.41        17.58 o                         
   8  11   1         60.62         54.57        11.42 o                         
  -8  12   1         85.19         80.26        15.39 o                         
  -7  12   1         30.15         35.96         8.48 o                         
  -6  12   1        560.83        524.38        36.04 o                         
  -5  12   1       1095.34       1060.95        34.43 o                         
  -4  12   1          0.32          4.09         4.61 o                         
  -3  12   1        116.33        115.15         9.77 o                         
  -2  12   1        340.57        382.98        16.22 o                         
  -1  12   1          7.97         15.28         5.47 o                         
   0  12   1        301.17        235.81         7.75 o                         
   1  12   1        698.93        739.57        10.52 o                         
   2  12   1        204.84        218.90         6.79 o                         
   3  12   1        215.06        201.54         8.46 o                         
   4  12   1        154.44        158.29         9.40 o                         
   5  12   1        265.53        262.11        18.95 o                         
   6  12   1        106.66        108.56        10.47 o                         
   7  12   1         17.59         10.19         7.22 o                         
   8  12   1         30.47         44.53        24.66 o                         
  -8  13   1          6.69          7.10         5.10 o                         
  -7  13   1         14.90         23.88         9.91 o                         
  -6  13   1        330.84        330.62        27.36 o                         
  -5  13   1         20.30         32.75        15.71 o                         
  -4  13   1         20.71         32.22         8.66 o                         
  -3  13   1        274.31        252.39        11.27 o                         
  -2  13   1       1006.12        970.42        16.14 o                         
  -1  13   1        583.38        523.22         9.89 o                         
   0  13   1        417.66        414.44        13.73 o                         
   1  13   1         97.09         92.48         5.15 o                         
   2  13   1          2.24          2.79         1.71 o                         
   3  13   1         78.88         94.06         6.65 o                         
   4  13   1        139.25        118.48         7.76 o                         
   5  13   1         52.54         69.67        23.09 o                         
   6  13   1        105.02         85.25        14.44 o                         
   7  13   1          0.27          8.72         6.88 o                         
   8  13   1         23.16          9.05        13.07 o                         
  -8  14   1        138.00        105.51        14.72 o                         
  -7  14   1        242.83        198.92        18.96 o                         
  -6  14   1        407.49        447.73        62.00 o                         
  -5  14   1          0.05          1.62         1.53 o                         
  -4  14   1        160.80        142.30        12.18 o                         
  -3  14   1        356.39        361.90        15.15 o                         
  -2  14   1        107.30         67.81        10.20 o                         
  -1  14   1          2.10          8.89         5.78 o                         
   0  14   1       1386.39       1447.50        45.30 o                         
   1  14   1       3062.95       3060.31        34.08 o                         
   2  14   1        209.36        206.65         7.90 o                         
   3  14   1       1246.38       1295.82        22.88 o                         
   4  14   1         11.47         13.55         3.44 o                         
   5  14   1        537.23        552.32        20.43 o                         
   6  14   1          0.03         11.83         6.16 o                         
   7  14   1        231.21        238.02        15.94 o                         
   8  14   1         11.85         16.95         6.47 o                         
  -8  15   1         75.76         78.02        14.87 o                         
  -7  15   1         32.60         56.02        12.27 o                         
  -6  15   1        616.74        672.36        74.96 o                         
  -5  15   1        264.49        271.83        18.86 o                         
  -4  15   1        110.77        122.19        15.55 o                         
  -3  15   1        277.33        324.96        16.87 o                         
  -2  15   1       1044.52       1103.36        22.29 o                         
  -1  15   1         62.75         55.98         3.51 o                         
   0  15   1         18.10          6.39         5.62 o                         
   1  15   1         50.04         56.09         4.13 o                         
   2  15   1         22.48         30.92         3.86 o                         
   3  15   1         18.87         20.78         4.55 o                         
   4  15   1        693.75        695.54        19.21 o                         
   5  15   1        289.55        275.54        24.18 o                         
   6  15   1         12.52         16.45         6.12 o                         
   7  15   1          9.36         15.31         6.66 o                         
  -8  16   1         18.55         16.14         7.45 o                         
  -7  16   1        158.94        153.68        13.25 o                         
  -6  16   1        614.29        587.76        35.85 o                         
  -5  16   1          4.55          7.20         5.91 o                         
  -4  16   1        109.72        113.16        22.02 o                         
  -3  16   1          1.56          5.60         4.46 o                         
  -2  16   1         69.20         61.61         7.85 o                         
  -1  16   1        314.22        303.02        19.78 o                         
   0  16   1         21.72         18.20         5.51 o                         
   1  16   1        332.42        351.93         9.59 o                         
   2  16   1         15.96         24.20         8.77 o                         
   3  16   1         42.82         36.24         4.41 o                         
   4  16   1          0.53          4.46         2.37 o                         
   5  16   1        128.83        149.47        11.62 o                         
   6  16   1        374.59        396.29        23.85 o                         
   7  16   1         15.09         22.95         8.24 o                         
  -8  17   1         48.24         42.48        10.27 o                         
  -7  17   1         75.17         72.17        16.30 o                         
  -6  17   1        136.23        150.04        52.76 o                         
  -5  17   1        702.96        681.26        33.34 o                         
  -4  17   1        265.83        354.78        21.86 o                         
  -3  17   1       1290.15       1390.39        29.74 o                         
  -2  17   1        291.57        274.14         9.57 o                         
  -1  17   1        336.63        289.17        31.67 o                         
   0  17   1       1103.44       1124.35        24.06 o                         
   1  17   1        199.68        227.91        10.24 o                         
   2  17   1       1699.02       1676.35        21.46 o                         
   3  17   1          0.19          2.43         2.68 o                         
   4  17   1        151.88        139.69        11.62 o                         
   5  17   1         86.56         85.37        15.66 o                         
   6  17   1        111.87         88.12        15.01 o                         
   7  17   1         35.20         45.20        10.66 o                         
  -7  18   1         16.85         18.86        10.95 o                         
  -6  18   1         18.54         13.50         6.88 o                         
  -5  18   1          4.67          2.64         6.48 o                         
  -4  18   1        115.14        132.13        18.26 o                         
  -3  18   1        256.74        251.36        19.21 o                         
  -2  18   1         27.21         26.70         2.31 o                         
  -1  18   1        854.73        838.94        48.08 o                         
   1  18   1        100.58         79.34         7.22 o                         
   2  18   1         26.83         23.16         5.00 o                         
   3  18   1       1293.88       1257.80        23.89 o                         
   4  18   1        259.58        256.26         8.59 o                         
   5  18   1         29.37         35.99         8.34 o                         
   6  18   1          6.51         10.15         5.84 o                         
   7  18   1         74.35         87.39        18.67 o                         
  -7  19   1         33.03         24.96         8.59 o                         
  -6  19   1         23.47         26.82        13.60 o                         
  -5  19   1         19.92         19.44         7.05 o                         
  -4  19   1         39.90         47.48         8.83 o                         
  -3  19   1         66.92         65.84        11.71 o                         
  -2  19   1         21.79         17.48         2.81 o                         
  -1  19   1         19.54          3.39         8.90 o                         
   0  19   1          0.32          2.00         4.12 o                         
   1  19   1         80.47         77.59         8.81 o                         
   2  19   1       1017.12       1029.29        26.84 o                         
   3  19   1         57.54         57.23        12.34 o                         
   4  19   1        155.15        150.35        13.20 o                         
   5  19   1         13.62          7.64        14.12 o                         
   6  19   1          1.76          3.53         5.63 o                         
   7  19   1         26.01         23.52         7.01 o                         
  -7  20   1         29.56         35.54         8.92 o                         
  -6  20   1         47.66         71.52        30.47 o                         
  -5  20   1         21.67         16.64         6.55 o                         
  -4  20   1        602.34        577.90        35.13 o                         
  -3  20   1         26.09         40.00         7.24 o                         
  -2  20   1        137.27        132.95         9.09 o                         
  -1  20   1        138.46        136.90         6.33 o                         
   0  20   1        257.05        252.65        13.26 o                         
   1  20   1        998.31        997.45        33.07 o                         
   2  20   1         53.97         60.46        11.70 o                         
   3  20   1       1103.03       1116.21        63.23 o                         
   4  20   1          4.63         12.82        10.43 o                         
   5  20   1        610.91        602.46        35.31 o                         
   6  20   1         50.13         63.45        11.61 o                         
   7  20   1         47.21         51.26         8.33 o                         
  -7  21   1         13.88         26.92         8.74 o                         
  -6  21   1         69.97         83.89        24.64 o                         
  -5  21   1         64.11         53.70        13.56 o                         
  -4  21   1        655.65        680.23        30.31 o                         
  -3  21   1        121.37        114.22         9.20 o                         
  -2  21   1        268.03        264.77         7.12 o                         
  -1  21   1         12.39         12.92        13.32 o                         
   0  21   1          3.23          6.52         4.56 o                         
   1  21   1         15.75         20.59        18.23 o                         
   2  21   1         71.80         91.85        26.00 o                         
   3  21   1          5.90          7.16         3.16 o                         
   4  21   1         70.33         73.17        22.31 o                         
   5  21   1         31.13         38.75        14.06 o                         
   6  21   1          5.75         20.81         8.40 o                         
  -7  22   1         25.53         24.58         7.58 o                         
  -6  22   1         22.93         25.88        11.88 o                         
  -5  22   1         51.01         46.23        13.39 o                         
  -4  22   1        272.13        261.43        15.22 o                         
  -3  22   1        104.61        106.21         8.19 o                         
  -2  22   1         32.13         28.95         4.85 o                         
  -1  22   1        314.88        312.45        10.05 o                         
   0  22   1        261.98        254.26        13.58 o                         
   1  22   1        641.37        647.85        21.84 o                         
   2  22   1         72.02         88.40        21.73 o                         
   3  22   1          5.51          7.31         5.64 o                         
   4  22   1        118.80        123.18        12.14 o                         
   5  22   1        339.32        334.15        23.12 o                         
   6  22   1          9.80         26.83         8.86 o                         
  -6  23   1         12.49         11.51         5.59 o                         
  -5  23   1          4.73         12.20         5.94 o                         
  -4  23   1         85.68         83.44        10.98 o                         
  -3  23   1          2.50         13.05        10.74 o                         
  -2  23   1         10.61          3.97         2.72 o                         
  -1  23   1        181.08        181.86        10.26 o                         
   0  23   1       1239.39       1285.36        29.14 o                         
   1  23   1        106.85         88.39        12.38 o                         
   2  23   1          1.27          4.89         3.94 o                         
   3  23   1          2.87          3.96         3.18 o                         
   4  23   1        104.96        120.82        19.66 o                         
   5  23   1          3.24          4.77         6.32 o                         
   6  23   1         50.96         67.96        11.40 o                         
  -6  24   1          0.01          6.19         5.40 o                         
  -5  24   1          3.96          9.08         5.79 o                         
  -4  24   1         79.14         71.02        13.80 o                         
  -3  24   1          0.47          6.71         5.24 o                         
  -2  24   1        365.77        364.01        19.89 o                         
  -1  24   1         37.70         37.54         6.96 o                         
   1  24   1        227.29        235.54        10.78 o                         
   2  24   1         57.94         67.43        26.98 o                         
   3  24   1         61.70         77.41        16.82 o                         
   4  24   1         44.84         38.61        12.61 o                         
   5  24   1         69.40         62.24        17.80 o                         
   6  24   1          0.00         11.92         6.01 o                         
  -6  25   1         54.65         71.25        11.43 o                         
  -5  25   1         10.86         12.11         7.34 o                         
  -4  25   1          8.28          8.54         6.98 o                         
  -3  25   1         31.04         28.77         8.07 o                         
  -2  25   1         10.19          4.80         5.54 o                         
  -1  25   1          1.11          4.87         3.90 o                         
   0  25   1        194.43        198.73        11.90 o                         
   1  25   1        338.25        327.79        14.99 o                         
   2  25   1          0.88          3.84         4.80 o                         
   3  25   1         28.57         40.73        15.69 o                         
   4  25   1         95.92        112.24        18.75 o                         
   5  25   1         44.65         63.62        18.39 o                         
  -5  26   1          7.89          9.41         6.25 o                         
  -4  26   1         50.74         55.89         9.64 o                         
  -3  26   1        180.96        195.32        11.78 o                         
  -2  26   1         66.28         51.99         9.71 o                         
  -1  26   1        280.17        279.87        16.31 o                         
   0  26   1        309.42        318.15        11.37 o                         
   1  26   1         14.96         20.90         6.33 o                         
   2  26   1         40.86         53.51        12.24 o                         
   3  26   1         10.47         14.56         8.85 o                         
   4  26   1         47.32         51.75        11.57 o                         
   5  26   1         80.36         81.23        13.93 o                         
  -5  27   1         38.04         52.80         9.58 o                         
  -4  27   1         15.15         18.85         6.83 o                         
  -3  27   1          5.29         11.47         7.98 o                         
  -2  27   1        325.23        377.36        35.22 o                         
  -1  27   1          2.50          7.33         3.30 o                         
   0  27   1          4.80          3.29         3.08 o                         
   1  27   1        174.85        180.64        10.17 o                         
   2  27   1         15.87         12.84         6.58 o                         
   3  27   1          0.11          4.28         7.53 o                         
   4  27   1         43.59         46.92        12.05 o                         
   5  27   1          4.57         11.80         6.82 o                         
  -5  28   1          0.09          6.77         5.61 o                         
  -4  28   1         22.21         17.98         7.25 o                         
  -3  28   1         46.20         33.23         9.74 o                         
  -2  28   1         20.16         27.78        10.66 o                         
  -1  28   1         15.55          8.57         6.78 o                         
   0  28   1          0.54          3.18         2.40 o                         
   1  28   1        143.76        117.47        10.40 o                         
   2  28   1          1.94          9.49         4.46 o                         
   3  28   1         15.79          4.10         9.06 o                         
   4  28   1          2.10         19.60        10.30 o                         
  -4  29   1         69.84        102.26        15.24 o                         
  -3  29   1        144.22        152.79        14.30 o                         
  -2  29   1        364.98        378.07        20.73 o                         
  -1  29   1          0.95          4.23         4.78 o                         
   0  29   1          3.04          9.43         3.82 o                         
   1  29   1          0.15          5.86         5.25 o                         
   2  29   1        125.16        151.54        12.83 o                         
   3  29   1          4.52          9.14         9.86 o                         
   4  29   1         16.23         19.97        14.70 o                         
  -4  30   1         22.27         22.28         7.78 o                         
  -3  30   1         11.03         15.07         8.60 o                         
  -2  30   1        709.85        790.61        29.41 o                         
  -1  30   1          0.33          9.51         5.94 o                         
   0  30   1         31.73         24.32        10.09 o                         
   1  30   1         34.95         34.81         9.86 o                         
   2  30   1         47.65         53.10         9.94 o                         
   3  30   1         43.24         61.94        13.64 o                         
  -3  31   1         12.12         23.97         8.38 o                         
  -2  31   1          1.74          4.04         7.77 o                         
  -1  31   1         41.88         50.29         9.10 o                         
   0  31   1          6.06          4.46         6.08 o                         
   1  31   1          3.89         11.40         8.58 o                         
   2  31   1         52.82         41.08         9.42 o                         
   3  31   1          2.56          3.31         2.93 o                         
  -2  32   1          0.83          7.09         6.23 o                         
  -1  32   1         23.10         21.43         6.93 o                         
   0  32   1         24.91         38.54        13.91 o                         
   1  32   1          0.77         12.67        11.16 o                         
   2  32   1         60.19         68.19         9.65 o                         
  -1  33   1         70.40         87.53        19.76 o                         
   0  33   1          5.41          5.59         8.22 o                         
   1  33   1         10.11         24.22        10.70 o                         
  -9   0   2          1.57          5.46         4.91 o                         
  -8   0   2         29.63         36.43        11.21 o                         
  -7   0   2         34.86         41.74         8.96 o                         
  -6   0   2        274.28        256.22        15.83 o                         
  -5   0   2       1884.55       1966.87        45.16 o                         
  -4   0   2        242.40        217.82         5.78 o                         
  -3   0   2          6.45         14.19         2.20 o                         
  -2   0   2       2172.99       2135.29        28.35 o                         
  -1   0   2      14833.60      15312.58       132.67 o                         
   0   0   2       2787.86       2765.95        15.57 o                         
   1   0   2       9028.31       8770.54        56.54 o                         
   2   0   2       1402.02       1481.95        25.90 o                         
   3   0   2       2969.81       3094.82        35.53 o                         
   4   0   2          5.28         11.84         3.49 o                         
   5   0   2        753.20        717.52        62.79 o                         
   7   0   2        302.24        327.55        30.53 o                         
   8   0   2        110.70        110.56        19.95 o                         
  -9   1   2          4.18          6.05         6.54 o                         
  -8   1   2         32.41         41.27         9.37 o                         
  -7   1   2         30.17         29.48         5.21 o                         
  -6   1   2        276.35        266.86        17.45 o                         
  -5   1   2         10.69         24.29         3.46 o                         
  -4   1   2         89.23         88.87         3.83 o                         
  -3   1   2        613.58        614.69         5.42 o                         
  -2   1   2         10.96         16.56         0.94 o                         
  -1   1   2       2981.65       3136.71        14.20 o                         
   0   1   2       1958.48       2088.43        14.91 o                         
   1   1   2         23.96         21.87         1.22 o                         
   2   1   2         17.92         16.49         1.70 o                         
   3   1   2       3558.64       3644.13        32.01 o                         
   4   1   2          0.07          4.58         1.80 o                         
   5   1   2         98.83        100.11         9.12 o                         
   6   1   2         50.26         54.77        24.99 o                         
   7   1   2          5.35         26.55        11.73 o                         
   8   1   2          3.56         18.59         9.40 o                         
  -9   2   2         29.36         16.73         7.90 o                         
  -8   2   2         70.42         59.53        11.11 o                         
  -7   2   2         13.95         15.71         4.04 o                         
  -6   2   2         70.36         80.17         7.37 o                         
  -5   2   2        108.70        107.64         5.38 o                         
  -4   2   2          8.41         13.04         2.16 o                         
  -3   2   2        264.18        224.79         4.49 o                         
  -2   2   2         88.79         89.16         2.10 o                         
  -1   2   2       1403.04       1425.67         6.14 o                         
   0   2   2       1426.49       1504.32         9.93 o                         
   1   2   2       1295.95       1352.18        22.91 o                         
   2   2   2          9.36         11.83         1.48 o                         
   3   2   2         79.56        107.61         6.68 o                         
   4   2   2        135.19        151.99         9.60 o                         
   5   2   2         13.77         13.49         6.10 o                         
   6   2   2         96.02         87.44        10.79 o                         
   7   2   2          3.72          7.51         5.35 o                         
   8   2   2          0.59         22.61        10.22 o                         
  -9   3   2          0.08          8.16         4.70 o                         
  -8   3   2         60.99        105.96        12.11 o                         
  -7   3   2          2.19          8.93         3.22 o                         
  -6   3   2         64.69         71.82         8.03 o                         
  -5   3   2         31.28         37.82         3.19 o                         
  -4   3   2       2224.01       2255.61        28.60 o                         
  -3   3   2        272.46        257.85         4.15 o                         
  -2   3   2        272.12        273.88         3.09 o                         
  -1   3   2          0.49          2.12         0.82 o                         
   0   3   2       2139.76       1999.67        13.61 o                         
   1   3   2      13792.39      14316.67        40.54 o                         
   2   3   2        372.81        383.44         5.76 o                         
   3   3   2        809.40        690.72        10.14 o                         
   4   3   2         67.92         73.38         6.69 o                         
   5   3   2       1076.34        972.97        25.20 o                         
   6   3   2        170.33        134.92        16.64 o                         
   7   3   2        136.53        115.59        12.64 o                         
   8   3   2         10.77         25.81        14.71 o                         
  -9   4   2          3.13          2.85         3.81 o                         
  -8   4   2          0.46          1.06         2.52 o                         
  -7   4   2          0.65         12.47         5.03 o                         
  -6   4   2          5.55          4.16         4.42 o                         
  -5   4   2        544.12        531.37        15.88 o                         
  -4   4   2        219.06        233.73         6.50 o                         
  -3   4   2        129.05        122.56         4.76 o                         
  -2   4   2          8.62          9.61         1.34 o                         
  -1   4   2        285.03        279.88         4.48 o                         
   0   4   2        174.37        162.90         3.20 o                         
   1   4   2       3160.99       3102.88        23.17 o                         
   2   4   2         80.64         77.56         3.45 o                         
   3   4   2       1923.93       1958.71        20.63 o                         
   4   4   2        705.83        691.64        17.61 o                         
   5   4   2          2.57          9.95         4.82 o                         
   6   4   2         13.43         12.98         9.73 o                         
   7   4   2          0.30          8.15         7.72 o                         
   8   4   2         63.44         72.94        14.47 o                         
  -9   5   2         17.42         16.64         6.31 o                         
  -8   5   2          6.84          8.73         4.27 o                         
  -7   5   2          0.00          1.91         3.66 o                         
  -6   5   2        147.43        148.20         9.33 o                         
  -5   5   2        148.41        159.04         7.09 o                         
  -4   5   2       2262.48       2325.27        22.97 o                         
  -3   5   2         10.62         17.40         2.22 o                         
  -2   5   2       1592.72       1639.29        11.17 o                         
  -1   5   2      12021.44      12092.12        28.53 o                         
   0   5   2          0.60          3.60         1.13 o                         
   1   5   2        151.29        137.57         3.89 o                         
   2   5   2        174.51        148.63         5.88 o                         
   3   5   2        532.99        568.57         9.45 o                         
   4   5   2        482.45        488.23        14.38 o                         
   5   5   2        203.96        203.38        12.29 o                         
   6   5   2        226.78        185.94        16.51 o                         
   7   5   2          0.03          2.64         4.21 o                         
   8   5   2          5.81          7.28         5.51 o                         
  -9   6   2          6.29          7.83         5.19 o                         
  -8   6   2          5.86          7.14         3.56 o                         
  -7   6   2         16.30         19.77         5.46 o                         
  -6   6   2        178.36        183.70        14.05 o                         
  -5   6   2          0.70          4.56         1.91 o                         
  -4   6   2         12.08         22.78         3.00 o                         
  -3   6   2       2080.81       1947.69        18.09 o                         
  -2   6   2         36.05         51.65         2.27 o                         
  -1   6   2        426.68        433.57         5.34 o                         
   0   6   2       3822.66       4080.12        37.43 o                         
   1   6   2         16.25         27.09         2.28 o                         
   2   6   2       1110.70       1155.29        20.05 o                         
   3   6   2        800.04        750.58        11.19 o                         
   4   6   2         66.40         71.31         8.74 o                         
   5   6   2          7.69         16.36         5.78 o                         
   6   6   2          1.01         13.09         7.88 o                         
   7   6   2         33.60         16.87         6.93 o                         
   8   6   2         67.47         66.48        13.24 o                         
  -9   7   2         39.60         46.53        14.31 o                         
  -8   7   2          4.12         10.61         4.18 o                         
  -7   7   2         17.87         25.93         4.67 o                         
  -6   7   2        390.82        401.65        12.54 o                         
  -5   7   2        178.39        177.82         6.42 o                         
  -4   7   2         38.57         26.64         3.26 o                         
  -3   7   2        192.61        179.22         8.51 o                         
  -2   7   2       3580.27       3580.21        32.90 o                         
  -1   7   2       8084.79       8264.82        26.21 o                         
   0   7   2        134.20        148.50         5.51 o                         
   1   7   2       3110.84       3166.26        20.03 o                         
   2   7   2        570.72        657.86        11.43 o                         
   3   7   2        805.08        684.77        11.56 o                         
   4   7   2          1.41          2.91         3.74 o                         
   5   7   2          3.10         10.08         6.29 o                         
   6   7   2        158.85        152.69        23.65 o                         
   7   7   2        113.50        119.68        15.52 o                         
   8   7   2          8.47         18.71         7.66 o                         
  -9   8   2         13.19         18.38         6.48 o                         
  -8   8   2         18.42         25.35         6.01 o                         
  -7   8   2        226.07        211.14         9.41 o                         
  -6   8   2       1250.24       1231.23        28.59 o                         
  -5   8   2        292.17        268.47        12.63 o                         
  -4   8   2        417.92        410.61         7.02 o                         
  -3   8   2       1518.79       1539.83        21.30 o                         
  -2   8   2        241.39        256.37         4.39 o                         
  -1   8   2        976.41       1015.15        13.00 o                         
   0   8   2        239.67        217.34         5.92 o                         
   1   8   2        242.31        234.67         5.29 o                         
   2   8   2        697.11        718.48        11.86 o                         
   3   8   2       1756.99       1862.63        21.21 o                         
   4   8   2         30.79         37.98         8.19 o                         
   5   8   2         39.78         57.95        12.20 o                         
   6   8   2          3.55          4.58        14.36 o                         
   7   8   2         32.21         18.59         8.91 o                         
   8   8   2          7.64         12.16         8.66 o                         
  -8   9   2        144.33        154.32        19.10 o                         
  -7   9   2         37.03         40.10         6.44 o                         
  -6   9   2       2114.97       2124.01        34.81 o                         
  -5   9   2          2.32          8.10         2.75 o                         
  -4   9   2        157.46        135.01         7.64 o                         
  -3   9   2       2460.72       2645.01        69.80 o                         
  -2   9   2        213.31        218.01         8.15 o                         
  -1   9   2       1857.61       1812.46        29.50 o                         
   0   9   2        105.49        105.16         3.98 o                         
   1   9   2       1850.45       1857.06        21.92 o                         
   2   9   2        297.85        305.86         8.42 o                         
   3   9   2       1537.18       1581.10        31.98 o                         
   4   9   2        204.65        219.03        14.98 o                         
   5   9   2        105.88        107.76        15.87 o                         
   6   9   2         11.86          7.48         7.18 o                         
   7   9   2         63.94         72.10        14.89 o                         
   8   9   2         11.63         24.96         7.86 o                         
  -8  10   2          0.00          8.01         5.99 o                         
  -7  10   2          8.13         12.94         6.73 o                         
  -6  10   2         30.03         60.43        32.46 o                         
  -5  10   2        197.73        203.85        10.29 o                         
  -4  10   2         48.82         44.30         5.50 o                         
  -3  10   2         49.36         41.75         6.57 o                         
  -2  10   2       1435.82       1581.68        16.76 o                         
  -1  10   2       1338.09       1210.27        12.12 o                         
   0  10   2         45.48         47.08         3.42 o                         
   1  10   2       1942.55       2066.74        43.68 o                         
   2  10   2        211.50        260.67         6.93 o                         
   3  10   2        861.18        895.31        43.98 o                         
   4  10   2         30.57         25.96         4.86 o                         
   5  10   2        814.65        810.90        22.27 o                         
   6  10   2         40.07         31.10        13.69 o                         
   7  10   2          2.04          5.42         5.82 o                         
   8  10   2         42.05         45.31        13.05 o                         
  -8  11   2         14.19         14.65         7.92 o                         
  -7  11   2        191.55        190.12        13.30 o                         
  -6  11   2         86.37        100.01         7.71 o                         
  -5  11   2          0.23         14.75         6.95 o                         
  -4  11   2         25.52         27.44         3.61 o                         
  -3  11   2        117.20        117.02         9.89 o                         
  -2  11   2          3.02          5.04         3.53 o                         
  -1  11   2       1468.34       1540.93        31.89 o                         
   0  11   2        917.85        920.26        15.77 o                         
   1  11   2       2639.94       2884.10        43.64 o                         
   2  11   2          4.29          7.22         2.79 o                         
   3  11   2         33.49         30.58         6.25 o                         
   4  11   2         32.69         50.10         6.82 o                         
   5  11   2          7.69         16.05         7.12 o                         
   6  11   2        197.95        192.68        18.97 o                         
   7  11   2          0.83          2.61         5.28 o                         
   8  11   2         23.41         21.42         8.97 o                         
  -8  12   2        116.44         97.33        13.60 o                         
  -7  12   2        279.04        277.71        20.80 o                         
  -6  12   2         32.17         45.63         7.40 o                         
  -5  12   2        982.37       1027.09        30.47 o                         
  -4  12   2        141.87        167.42         7.98 o                         
  -3  12   2        824.22        747.45        19.51 o                         
  -2  12   2       1043.01       1096.14        22.03 o                         
  -1  12   2       2585.26       2527.46        40.12 o                         
   0  12   2       3002.55       3033.21        46.93 o                         
   1  12   2       2585.37       2714.85        52.50 o                         
   2  12   2        688.68        720.02        24.01 o                         
   3  12   2         12.93         14.53         5.54 o                         
   4  12   2         14.97         28.50         6.21 o                         
   5  12   2          6.55         17.62         7.52 o                         
   6  12   2          5.37         12.90         6.87 o                         
   7  12   2          0.37          6.80         9.57 o                         
  -8  13   2        561.16        509.90        52.65 o                         
  -7  13   2         63.70         76.77         9.01 o                         
  -6  13   2          5.92         12.18         5.08 o                         
  -5  13   2          9.61         12.06         6.31 o                         
  -4  13   2        212.39        186.54         8.59 o                         
  -3  13   2        295.99        261.40        10.89 o                         
  -2  13   2        173.45        215.95         9.45 o                         
   0  13   2       1316.54       1365.47        38.40 o                         
   1  13   2       2693.50       2679.90        40.92 o                         
   2  13   2        303.84        302.82        10.79 o                         
   3  13   2        723.34        726.85        19.45 o                         
   4  13   2         12.58         25.14         9.17 o                         
   5  13   2        451.35        414.30        21.17 o                         
   6  13   2        164.65        142.68        19.01 o                         
   7  13   2         62.62         60.30        23.10 o                         
  -8  14   2          4.35          6.64        10.69 o                         
  -7  14   2        106.03        108.33        12.20 o                         
  -6  14   2        111.67         92.06         9.02 o                         
  -5  14   2          4.53          5.36         3.92 o                         
  -4  14   2          5.18          5.65         3.97 o                         
  -3  14   2         67.49         68.92         9.41 o                         
  -2  14   2         18.97         14.59         5.83 o                         
  -1  14   2          9.37         10.27         9.42 o                         
   0  14   2        311.52        302.87        13.17 o                         
   1  14   2         33.38         47.49         5.16 o                         
   2  14   2         35.21         40.46         5.01 o                         
   3  14   2          3.15          6.50         5.00 o                         
   4  14   2         51.74         71.18        10.87 o                         
   5  14   2         45.91         34.81         8.03 o                         
   6  14   2         47.74         50.41         9.16 o                         
   7  14   2         23.17         24.92        14.24 o                         
  -8  15   2        303.84        268.99        21.74 o                         
  -7  15   2         14.19         13.81         8.51 o                         
  -6  15   2        114.91        125.74        11.76 o                         
  -5  15   2         14.00         13.54         5.50 o                         
  -4  15   2         36.58         48.25         7.48 o                         
  -3  15   2          0.11          5.97         2.71 o                         
  -2  15   2          0.88         -0.65         5.34 o                         
   0  15   2          0.10          1.44         3.51 o                         
   1  15   2        300.25        303.18        13.00 o                         
   2  15   2        175.76        202.16        10.50 o                         
   3  15   2        635.08        649.29        22.03 o                         
   4  15   2         10.61          5.83         4.95 o                         
   5  15   2        175.82        162.84        18.94 o                         
   6  15   2         25.13         27.24         8.26 o                         
   7  15   2          1.25          9.74         9.28 o                         
  -8  16   2         34.49         34.35        10.76 o                         
  -7  16   2         23.75         24.65         7.84 o                         
  -6  16   2          0.10          4.55         3.56 o                         
  -5  16   2        314.93        306.98        15.15 o                         
  -4  16   2        110.28        121.59         9.83 o                         
  -3  16   2         68.61         66.95         6.77 o                         
  -2  16   2        377.44        364.21        19.49 o                         
   0  16   2          2.55          5.08         6.08 o                         
   1  16   2       1622.15       1726.91        53.76 o                         
   2  16   2         35.31         39.93        14.87 o                         
   3  16   2        238.13        230.79        15.36 o                         
   4  16   2        418.13        431.08        20.17 o                         
   5  16   2         35.93         63.04        12.53 o                         
   6  16   2         71.71         83.56        11.25 o                         
   7  16   2          6.38         16.57         7.65 o                         
  -8  17   2         10.33         17.06         6.09 o                         
  -7  17   2          0.88         12.23         6.65 o                         
  -6  17   2         13.80         19.55         6.63 o                         
  -5  17   2        142.73        135.47        10.67 o                         
  -4  17   2          6.46         14.48         5.18 o                         
  -3  17   2         58.90         59.64        10.37 o                         
  -2  17   2        347.41        323.33         6.46 o                         
  -1  17   2         21.85         18.06         6.06 o                         
   1  17   2        458.84        487.16        13.50 o                         
   2  17   2        111.23        129.91        34.48 o                         
   3  17   2         13.12         10.79         4.95 o                         
   4  17   2         37.82         48.21        20.89 o                         
   5  17   2         54.60         79.55        16.75 o                         
   6  17   2         40.22         48.07        13.74 o                         
   7  17   2          7.31         22.06        10.27 o                         
  -7  18   2         19.56         31.47        11.34 o                         
  -6  18   2          4.37          7.69         7.95 o                         
  -5  18   2          2.29          7.00         4.75 o                         
  -4  18   2          1.53          5.54         4.74 o                         
  -3  18   2        433.17        420.57        23.94 o                         
  -2  18   2        370.51        352.62        12.73 o                         
  -1  18   2         45.22         32.35         6.15 o                         
   0  18   2        539.50        504.00        21.86 o                         
   1  18   2        122.43        130.64         9.28 o                         
   2  18   2         30.22         35.89        13.82 o                         
   3  18   2         95.63         93.65         8.98 o                         
   4  18   2        787.00        788.33        25.96 o                         
   5  18   2         54.75         29.61        10.07 o                         
   6  18   2         14.72         13.65        11.37 o                         
   7  18   2          0.01          9.07         7.04 o                         
  -7  19   2         20.49         29.67        12.86 o                         
  -6  19   2        287.77        279.89        23.54 o                         
  -5  19   2         52.56         60.80        11.05 o                         
  -4  19   2        261.12        285.61        14.10 o                         
  -3  19   2        627.72        681.68        33.35 o                         
  -2  19   2          0.39          5.09         5.08 o                         
  -1  19   2        500.91        480.09        39.06 o                         
   0  19   2          4.75          0.64         3.04 o                         
   1  19   2        953.58        962.90        24.48 o                         
   2  19   2         69.10         52.44         8.51 o                         
   3  19   2         10.82          8.36         6.20 o                         
   4  19   2         12.94         21.32         8.77 o                         
   5  19   2         98.09        102.37        12.56 o                         
   6  19   2          4.22         21.25         8.67 o                         
  -7  20   2          0.02          4.30         4.51 o                         
  -6  20   2         43.54         30.97         9.42 o                         
  -5  20   2          1.86          5.39         6.29 o                         
  -4  20   2         15.50         20.42        13.62 o                         
  -3  20   2        191.70        246.51        52.71 o                         
  -2  20   2          8.92         13.71         4.10 o                         
  -1  20   2          0.22          2.61         5.09 o                         
   0  20   2        177.98        187.31        10.16 o                         
   1  20   2          4.30          3.59         2.87 o                         
   2  20   2          8.93         13.26         6.88 o                         
   3  20   2        102.93        100.14        13.69 o                         
   4  20   2          2.20          8.96         9.73 o                         
   5  20   2         73.36         76.94        14.40 o                         
   6  20   2         11.03          7.68         5.91 o                         
  -7  21   2          4.39         13.85         5.39 o                         
  -6  21   2         13.78         20.36         8.75 o                         
  -5  21   2         19.38         28.98         8.57 o                         
  -4  21   2         43.91         27.20         8.44 o                         
  -3  21   2         19.01         16.34         5.75 o                         
  -2  21   2         65.77         72.60        10.70 o                         
  -1  21   2         11.20         10.97         5.55 o                         
   0  21   2          5.96          4.18         4.76 o                         
   1  21   2        115.06         93.80         9.28 o                         
   2  21   2         64.94         76.30        11.82 o                         
   3  21   2        523.15        544.10        80.65 o                         
   4  21   2         12.76         20.79         7.44 o                         
   5  21   2         96.29         88.65        24.51 o                         
   6  21   2          0.20         13.93         6.09 o                         
  -7  22   2         26.89         29.08        10.53 o                         
  -6  22   2          3.36          2.21         5.33 o                         
  -5  22   2          3.12          5.59         5.90 o                         
  -4  22   2         60.78         79.62        10.52 o                         
  -3  22   2         34.02         39.37         7.25 o                         
  -2  22   2          8.33          9.30         2.87 o                         
  -1  22   2        440.33        437.57        10.53 o                         
   0  22   2        185.27        177.10         9.66 o                         
   1  22   2        325.46        337.47        15.43 o                         
   2  22   2        111.33        112.90        13.05 o                         
   3  22   2        315.61        305.97        17.83 o                         
   4  22   2         56.00         40.47        17.01 o                         
   5  22   2          2.46          4.69         6.19 o                         
   6  22   2          4.34          8.52         7.05 o                         
  -6  23   2         64.64         89.63        16.21 o                         
  -5  23   2          1.20          6.65         7.05 o                         
  -4  23   2         47.40         43.26         9.23 o                         
  -3  23   2         40.43         41.32         8.16 o                         
  -2  23   2         37.04         30.91         6.45 o                         
  -1  23   2        210.83        207.03         8.67 o                         
   0  23   2         39.76         38.98         7.34 o                         
   1  23   2         48.06         48.60         9.11 o                         
   2  23   2          0.33          3.31         3.45 o                         
   3  23   2        164.73        158.51        16.23 o                         
   4  23   2        134.31        147.90        22.86 o                         
   5  23   2         17.61         14.91         9.72 o                         
   6  23   2         11.67         13.13         6.96 o                         
  -6  24   2          6.16          2.26         4.07 o                         
  -5  24   2          4.77         16.49         7.47 o                         
  -4  24   2         17.48         11.75         4.93 o                         
  -3  24   2          4.52         18.09         8.36 o                         
  -2  24   2          4.92          4.83         5.07 o                         
  -1  24   2         19.01         21.64         5.77 o                         
   0  24   2        124.81        109.35        16.00 o                         
   1  24   2        226.36        214.39        15.09 o                         
   2  24   2        137.28        148.29        12.12 o                         
   3  24   2          0.03          8.30         5.86 o                         
   4  24   2        106.30        109.95        16.70 o                         
   5  24   2         36.85         47.32        11.61 o                         
  -6  25   2         12.18         27.57        16.43 o                         
  -5  25   2         20.69         32.68         8.89 o                         
  -4  25   2          5.87         11.27         5.93 o                         
  -3  25   2         15.29         14.78         5.42 o                         
  -2  25   2        197.55        220.48        14.07 o                         
  -1  25   2        203.14        201.25         9.20 o                         
   0  25   2        178.17        196.08        17.36 o                         
   1  25   2        427.96        450.30        26.11 o                         
   2  25   2          6.89         14.04         8.17 o                         
   3  25   2        216.68        229.89        37.57 o                         
   4  25   2          0.01          0.61         6.36 o                         
   5  25   2         89.83        100.39        15.48 o                         
  -5  26   2          0.15          3.10         4.41 o                         
  -4  26   2         37.13         53.52        11.58 o                         
  -3  26   2          8.88         13.38         5.79 o                         
  -2  26   2        128.55        122.14        11.25 o                         
  -1  26   2         42.71         43.36         4.79 o                         
   0  26   2         42.29         35.43        10.06 o                         
   1  26   2        540.85        550.17        17.38 o                         
   2  26   2          2.41          8.27         5.93 o                         
   3  26   2         76.82         75.28        13.21 o                         
   4  26   2        173.58        209.55        24.77 o                         
   5  26   2         21.18         27.70         8.90 o                         
  -5  27   2          8.31         23.31         6.00 o                         
  -4  27   2         11.20         16.81         9.00 o                         
  -3  27   2         16.65          8.30         6.47 o                         
  -2  27   2          2.65          5.19         5.63 o                         
  -1  27   2        154.68        157.47        11.52 o                         
   0  27   2          3.01          6.65         2.85 o                         
   1  27   2          0.10          0.18         3.46 o                         
   2  27   2          5.75          8.48         7.45 o                         
   3  27   2         15.28         16.16         7.76 o                         
   4  27   2          5.78          3.71         7.12 o                         
  -5  28   2         15.47         34.24        13.28 o                         
  -4  28   2          0.00          5.65         6.74 o                         
  -3  28   2          4.40          2.17         6.18 o                         
  -2  28   2         35.83         23.22         8.55 o                         
  -1  28   2          0.82          3.45         5.79 o                         
   0  28   2         31.19         35.79         6.70 o                         
   1  28   2         13.39         10.26         6.01 o                         
   2  28   2         29.03         37.31        10.74 o                         
   3  28   2          0.97          4.50         6.09 o                         
   4  28   2         64.59         70.01        15.49 o                         
  -4  29   2         79.58         75.74        12.89 o                         
  -3  29   2        100.39         96.01        12.52 o                         
  -2  29   2        182.12        166.70        17.71 o                         
  -1  29   2         10.93         12.06         6.72 o                         
   0  29   2         42.92         50.99         8.42 o                         
   1  29   2        184.41        179.80         8.94 o                         
   2  29   2          0.01          6.07         5.64 o                         
   3  29   2          7.79         19.53         8.69 o                         
  -4  30   2         13.16         13.10         7.93 o                         
  -3  30   2          0.43          7.62        10.71 o                         
  -2  30   2         43.74         37.05        10.07 o                         
  -1  30   2         42.09         40.70        12.62 o                         
   0  30   2         40.73         46.71         8.41 o                         
   1  30   2         27.64         35.32         9.86 o                         
   2  30   2         91.57        102.42        22.14 o                         
   3  30   2         11.94         15.83        10.14 o                         
  -3  31   2          9.25         19.09         8.21 o                         
  -2  31   2          0.00          4.67         6.95 o                         
  -1  31   2         15.60         10.22         9.91 o                         
   0  31   2          3.67          9.01         4.94 o                         
   1  31   2         76.10         90.39        13.88 o                         
   2  31   2          7.01          9.28         8.48 o                         
  -2  32   2         27.76         40.90        10.01 o                         
  -1  32   2          0.83          2.04         5.32 o                         
   0  32   2          0.02          5.89         5.18 o                         
   1  32   2         13.26         10.50         7.43 o                         
  -1  33   2          0.06          7.08         6.20 o                         
   0  33   2          2.36          2.98         6.32 o                         
  -9   1   3          0.11          4.95         3.88 o                         
  -8   1   3         12.11          9.72         3.78 o                         
  -7   1   3        200.37        198.01         9.34 o                         
  -6   1   3        111.86        114.85         5.79 o                         
  -5   1   3        752.75        718.90         9.95 o                         
  -4   1   3        269.79        260.82         5.94 o                         
  -3   1   3       1304.61       1235.03        12.80 o                         
  -2   1   3          1.87          2.27         1.10 o                         
  -1   1   3       9382.19       9842.89        35.21 o                         
   0   1   3        469.98        453.21         6.30 o                         
   1   1   3       1047.66       1023.56        22.91 o                         
   2   1   3          9.12          5.98         1.64 o                         
   3   1   3        549.35        513.65         8.87 o                         
   4   1   3        559.80        564.38        24.51 o                         
   5   1   3         10.48         19.12         7.96 o                         
   6   1   3        105.75        118.73        14.62 o                         
   7   1   3         29.85         54.42        14.89 o                         
   8   1   3          1.56         18.63        10.49 o                         
  -9   2   3         15.47         23.82         7.48 o                         
  -8   2   3          0.03          4.37         2.93 o                         
  -7   2   3         43.14         40.98         5.17 o                         
  -6   2   3          4.29          5.99         1.96 o                         
  -5   2   3        376.96        355.03         9.28 o                         
  -4   2   3         36.77         42.84         2.32 o                         
  -3   2   3        166.36        172.12         2.73 o                         
  -2   2   3        184.64        169.30         3.16 o                         
  -1   2   3       1914.08       1977.34        11.98 o                         
   0   2   3         24.69         19.87         1.73 o                         
   1   2   3         82.74         83.55         6.42 o                         
   2   2   3        325.65        300.45         6.05 o                         
   3   2   3        634.31        605.29        10.83 o                         
   4   2   3        281.02        247.76         7.15 o                         
   5   2   3       1182.37       1101.59        39.45 o                         
   6   2   3        597.57        551.45        27.19 o                         
   7   2   3        153.02        177.65        19.69 o                         
   8   2   3         88.44         53.29        13.92 o                         
  -9   3   3          5.49         11.23         4.90 o                         
  -8   3   3         93.17         95.42         7.18 o                         
  -7   3   3         83.30         84.44         6.72 o                         
  -6   3   3         35.96         33.27         3.93 o                         
  -5   3   3         49.47         51.06         3.74 o                         
  -4   3   3          0.64          1.88         1.34 o                         
  -3   3   3         78.90         76.59         3.16 o                         
  -2   3   3         70.30         68.40         1.60 o                         
  -1   3   3        960.25        972.25         7.85 o                         
   0   3   3         46.89         51.62         2.35 o                         
   1   3   3       1598.37       1596.10        26.64 o                         
   2   3   3         29.68         32.60         3.02 o                         
   3   3   3          3.03          3.90         1.66 o                         
   4   3   3          8.27          9.61         2.60 o                         
   5   3   3         52.07         63.10        13.08 o                         
   6   3   3          2.45         10.85         5.29 o                         
   7   3   3          0.02         20.21        12.22 o                         
   8   3   3         26.60         40.24        21.08 o                         
  -9   4   3          0.07          3.44         3.23 o                         
  -8   4   3         73.44         75.69         7.08 o                         
  -7   4   3          9.72         18.30         4.22 o                         
  -6   4   3         81.14         80.61         5.27 o                         
  -5   4   3        128.88        125.37         4.77 o                         
  -4   4   3         94.20         94.09         3.46 o                         
  -3   4   3       1068.96       1092.51        16.80 o                         
  -2   4   3         38.29         33.14         1.75 o                         
  -1   4   3        452.21        532.97         5.85 o                         
   0   4   3        693.37        629.43         7.60 o                         
   1   4   3        195.53        234.11         4.95 o                         
   2   4   3         17.95         13.30         2.72 o                         
   3   4   3        184.42        175.89         5.69 o                         
   4   4   3        564.89        532.41        11.07 o                         
   5   4   3         39.14         45.03         9.48 o                         
   6   4   3          8.56         12.00         7.64 o                         
   7   4   3         38.62         47.88        14.14 o                         
   8   4   3         39.28         44.76        14.49 o                         
  -9   5   3         38.91         36.67        17.98 o                         
  -8   5   3          0.63          7.80         4.02 o                         
  -7   5   3        373.72        370.41        10.90 o                         
  -6   5   3         15.30         15.65         3.61 o                         
  -5   5   3       1147.37       1146.69        12.33 o                         
  -4   5   3          3.97          5.79         1.72 o                         
  -3   5   3       4202.39       4158.77        46.55 o                         
  -2   5   3         95.18         90.90         2.44 o                         
  -1   5   3       6618.48       6720.55        35.34 o                         
   0   5   3         89.87         93.30         3.72 o                         
   1   5   3       2549.51       2548.51        26.80 o                         
   2   5   3        483.82        461.79        16.59 o                         
   3   5   3        697.21        686.55        12.32 o                         
   4   5   3         74.18         75.69         5.69 o                         
   5   5   3          5.43          9.38         4.90 o                         
   6   5   3         83.31         93.93        12.66 o                         
   7   5   3         34.73         44.27        11.92 o                         
   8   5   3          0.71         16.62         9.51 o                         
  -9   6   3         20.88         14.19        12.36 o                         
  -8   6   3          0.05          5.84         3.86 o                         
  -7   6   3         49.52         65.98         6.21 o                         
  -6   6   3        110.70         99.24         5.49 o                         
  -5   6   3        233.80        246.57         7.48 o                         
  -4   6   3         10.53          8.25         2.12 o                         
  -3   6   3         78.85         75.19         3.84 o                         
  -2   6   3         53.49         52.10         4.82 o                         
  -1   6   3       1235.71       1278.96        11.19 o                         
   0   6   3        151.83        159.38         4.64 o                         
   1   6   3        100.03        101.27         4.50 o                         
   2   6   3       1405.83       1503.01        40.88 o                         
   3   6   3          2.40          6.88         4.36 o                         
   4   6   3        480.37        445.82        42.48 o                         
   5   6   3         67.73         80.63         9.18 o                         
   6   6   3         29.27         39.50        11.27 o                         
   7   6   3          0.00          4.04        10.93 o                         
   8   6   3          9.24          9.15         6.57 o                         
  -9   7   3         13.69         19.57         9.82 o                         
  -8   7   3         17.85         20.10         4.64 o                         
  -7   7   3         16.57         12.05         3.50 o                         
  -6   7   3         91.30         86.84         5.88 o                         
  -5   7   3        368.50        375.89         8.53 o                         
  -4   7   3         43.00         43.92         3.17 o                         
  -3   7   3       2285.93       2238.33        25.30 o                         
  -2   7   3       3027.87       3103.77        24.14 o                         
  -1   7   3         81.92         72.29         3.34 o                         
   0   7   3        378.61        373.32        10.07 o                         
   1   7   3       3013.11       3026.35        42.60 o                         
   2   7   3        671.19        691.54        15.67 o                         
   3   7   3       1538.40       1641.60        20.84 o                         
   4   7   3        545.17        507.76        35.10 o                         
   5   7   3        187.63        160.07        13.77 o                         
   6   7   3        265.99        269.59        18.73 o                         
   7   7   3          2.20          1.47         4.07 o                         
  -8   8   3          0.03          3.78         3.05 o                         
  -7   8   3          9.48         12.48         3.53 o                         
  -6   8   3          2.14          3.47         2.02 o                         
  -5   8   3         37.74         49.71         4.12 o                         
  -4   8   3         41.97         43.47         3.05 o                         
  -3   8   3          0.20          8.08         2.62 o                         
  -2   8   3         25.41         36.83         6.71 o                         
  -1   8   3       1080.80       1060.58        16.76 o                         
   0   8   3        185.09        170.46         6.75 o                         
   1   8   3        878.50        846.84        28.21 o                         
   2   8   3        456.35        374.73         9.55 o                         
   3   8   3         48.28         52.05         6.16 o                         
   4   8   3          0.16          5.05         4.27 o                         
   5   8   3        198.58        219.90        15.00 o                         
   6   8   3         10.62         18.87         9.13 o                         
   7   8   3          4.31          5.30         7.33 o                         
  -8   9   3          8.51          7.50         6.23 o                         
  -7   9   3          1.09          6.33         2.80 o                         
  -6   9   3        163.47        165.17         6.81 o                         
  -5   9   3          5.12          9.87         2.91 o                         
  -4   9   3         59.08         61.93         4.71 o                         
  -3   9   3        564.88        521.15         7.26 o                         
  -2   9   3       2240.64       2310.43        21.31 o                         
  -1   9   3         13.57         17.81         4.59 o                         
   0   9   3       1180.72       1273.20        28.02 o                         
   1   9   3        115.54        100.73         9.26 o                         
   2   9   3        142.49        170.04        17.25 o                         
   3   9   3          1.82          4.89         2.32 o                         
   4   9   3         74.45         70.14         7.77 o                         
   5   9   3        670.03        691.55        30.71 o                         
   6   9   3         10.71         16.02         7.48 o                         
   7   9   3         14.16         18.95        14.80 o                         
  -8  10   3         50.85         50.28         8.62 o                         
  -7  10   3        147.61        132.78         9.29 o                         
  -6  10   3         18.13         18.63         4.30 o                         
  -5  10   3          0.97          5.55         6.78 o                         
  -4  10   3         84.08         94.54         5.37 o                         
  -3  10   3         68.33         98.56        12.06 o                         
  -2  10   3         13.90         11.19         3.33 o                         
  -1  10   3        387.80        360.04        15.07 o                         
   0  10   3        512.09        556.80        37.37 o                         
   1  10   3        495.40        455.08        38.80 o                         
   2  10   3         32.92         28.36         4.34 o                         
   3  10   3        506.12        469.21        19.91 o                         
   4  10   3         71.24         74.50        13.92 o                         
   5  10   3        562.22        564.99        21.92 o                         
   6  10   3        109.47        108.47        26.34 o                         
   7  10   3          0.83          3.47         6.70 o                         
  -8  11   3         97.04         71.89         9.24 o                         
  -7  11   3         91.49         89.73         8.27 o                         
  -6  11   3        145.96        130.08         7.03 o                         
  -5  11   3       1199.43       1233.11        19.45 o                         
  -4  11   3        269.00        263.95         7.64 o                         
  -3  11   3       3186.37       3287.82        62.05 o                         
  -2  11   3       1073.01       1123.84        20.90 o                         
  -1  11   3       5191.88       5138.22        47.10 o                         
   0  11   3        217.22        208.42        12.37 o                         
   1  11   3        313.89        291.55         9.67 o                         
   2  11   3        468.80        457.67        24.92 o                         
   3  11   3        334.86        303.76        11.76 o                         
   4  11   3        414.84        394.09        16.27 o                         
   5  11   3        427.59        404.02        18.42 o                         
   6  11   3         86.43         94.16        18.03 o                         
   7  11   3         59.74         48.38        23.04 o                         
  -8  12   3          1.25          5.54         5.62 o                         
  -7  12   3          1.12          9.92         4.99 o                         
  -6  12   3        155.22        133.74        10.08 o                         
  -5  12   3          3.47          8.81         3.28 o                         
  -4  12   3          2.17          1.84         2.67 o                         
  -3  12   3         51.02         48.18         7.60 o                         
  -2  12   3        133.46        131.13         6.52 o                         
  -1  12   3         52.52         48.90         8.01 o                         
   0  12   3        709.52        701.86        25.02 o                         
   1  12   3        369.21        375.79        10.43 o                         
   2  12   3        179.76        184.46        10.75 o                         
   3  12   3        123.33        139.39         8.73 o                         
   4  12   3        131.56        147.89        11.47 o                         
   5  12   3         76.27         70.00         9.68 o                         
   6  12   3         61.41         62.40        15.71 o                         
   7  12   3         45.00         41.67        14.49 o                         
  -8  13   3         13.74         16.61        10.49 o                         
  -7  13   3        130.96        117.22        10.06 o                         
  -6  13   3         63.80         66.26         7.30 o                         
  -5  13   3         63.79         55.88         8.82 o                         
  -4  13   3         32.43         25.74         5.07 o                         
  -3  13   3        141.80        127.57         9.97 o                         
  -2  13   3        777.62        773.62        14.48 o                         
  -1  13   3        423.74        419.10        15.75 o                         
   0  13   3          8.40         10.23         3.63 o                         
   1  13   3        549.21        533.83        13.03 o                         
   2  13   3        147.09        162.40        10.12 o                         
   3  13   3        116.74        116.87         9.56 o                         
   4  13   3         33.97         40.37        10.45 o                         
   5  13   3          0.03         10.49         5.90 o                         
   6  13   3        142.86        161.76        19.74 o                         
   7  13   3         49.54         48.47        15.18 o                         
  -8  14   3         24.15         21.94         9.82 o                         
  -7  14   3         24.92         30.97        10.25 o                         
  -6  14   3        124.24        122.27         8.34 o                         
  -5  14   3          0.07         12.67         7.10 o                         
  -4  14   3         13.21         11.13         5.59 o                         
  -3  14   3         85.88        109.52         9.38 o                         
  -2  14   3        501.84        516.94        26.22 o                         
  -1  14   3        308.90        355.49        13.41 o                         
   0  14   3         69.97         68.49         5.76 o                         
   1  14   3         39.59         11.44        11.89 o                         
   2  14   3        550.95        521.46        15.14 o                         
   3  14   3        953.45        898.42        25.88 o                         
   4  14   3        454.00        453.08        21.13 o                         
   5  14   3         52.28         65.69        10.07 o                         
   6  14   3          7.83         15.32        14.32 o                         
   7  14   3         16.50         18.10        11.32 o                         
  -8  15   3         10.60         18.31        10.33 o                         
  -7  15   3         40.26         47.90         7.55 o                         
  -6  15   3          4.92          7.55         3.64 o                         
  -5  15   3        319.67        326.23        19.99 o                         
  -4  15   3         59.87         59.29         7.12 o                         
  -3  15   3        519.99        504.31        22.62 o                         
  -2  15   3        263.37        258.15         7.39 o                         
  -1  15   3        676.82        637.93        33.96 o                         
   0  15   3         16.41          9.67         4.57 o                         
   1  15   3        713.32        714.56        17.36 o                         
   2  15   3         27.42         34.35         6.79 o                         
   3  15   3        147.34        165.28        18.43 o                         
   4  15   3        170.29        164.90        14.48 o                         
   5  15   3         86.33         73.18        12.25 o                         
   6  15   3        185.61        201.54        15.37 o                         
   7  15   3        128.32        105.26        36.93 o                         
  -8  16   3          3.44          6.80         6.60 o                         
  -7  16   3          0.62          5.19         4.36 o                         
  -6  16   3         20.85         17.92         5.00 o                         
  -5  16   3         46.82         36.36         8.58 o                         
  -4  16   3         28.08         34.11         8.65 o                         
  -3  16   3          6.10         11.43        12.06 o                         
  -2  16   3         56.73         48.73        10.39 o                         
  -1  16   3        287.02        264.87        12.78 o                         
   0  16   3        299.23        324.19        11.55 o                         
   1  16   3        294.34        307.71        10.65 o                         
   2  16   3          0.15          9.17         9.80 o                         
   3  16   3         16.56         15.22         6.17 o                         
   4  16   3         80.06         74.77        10.67 o                         
   5  16   3         43.68         32.72         9.28 o                         
   6  16   3          0.89          3.84         6.54 o                         
   7  16   3         90.04         78.91        20.32 o                         
  -7  17   3          1.11          7.94         4.87 o                         
  -6  17   3          0.97          8.12         4.55 o                         
  -5  17   3        246.83        265.51        17.25 o                         
  -4  17   3        537.37        531.89        17.97 o                         
  -3  17   3       1269.40       1242.77        42.15 o                         
  -2  17   3        219.42        213.97        12.81 o                         
  -1  17   3        976.59        985.60        25.37 o                         
   0  17   3         37.91         20.84         6.81 o                         
   1  17   3          1.47          2.07         2.35 o                         
   2  17   3        523.09        537.89        22.11 o                         
   3  17   3         78.66         79.93        10.55 o                         
   4  17   3        115.95        120.72        10.35 o                         
   5  17   3          5.93          9.05         4.46 o                         
   6  17   3         60.16         62.48        13.94 o                         
  -7  18   3         81.74         89.32         9.15 o                         
  -6  18   3         77.62         97.62        13.39 o                         
  -5  18   3         19.85         23.40         9.72 o                         
  -4  18   3        158.43        150.68        19.72 o                         
  -3  18   3        143.52        135.15        11.27 o                         
  -2  18   3         64.79         66.50         5.90 o                         
  -1  18   3        210.82        188.35        10.93 o                         
   0  18   3        228.19        246.52        11.56 o                         
   1  18   3         10.98          7.14         4.93 o                         
   2  18   3         30.83         37.07        13.31 o                         
   3  18   3          0.53          8.90         6.54 o                         
   4  18   3         23.64         20.52         8.57 o                         
   5  18   3          2.16          6.92         6.17 o                         
   6  18   3         30.65         57.12         9.84 o                         
  -7  19   3          1.64         11.66         5.53 o                         
  -6  19   3          1.35          5.40         5.54 o                         
  -5  19   3         22.15         27.86         9.52 o                         
  -4  19   3        133.35        115.50        11.12 o                         
  -3  19   3          7.82          3.56        10.33 o                         
  -2  19   3          0.73          1.51         2.02 o                         
  -1  19   3          8.31          7.21         4.43 o                         
   0  19   3          0.48          6.30         8.53 o                         
   1  19   3         43.80         36.02        10.11 o                         
   2  19   3          0.43          2.34         4.36 o                         
   3  19   3         46.44         21.69         9.07 o                         
   4  19   3          0.20          4.26         5.72 o                         
   5  19   3         15.61         21.93         8.95 o                         
   6  19   3          5.28         10.62         7.87 o                         
  -7  20   3         86.96         85.12         9.99 o                         
  -6  20   3          4.20          2.59         3.73 o                         
  -5  20   3         64.97         60.00        12.54 o                         
  -4  20   3          9.22         18.26        10.81 o                         
  -3  20   3         13.56         17.73         6.04 o                         
  -2  20   3         61.70         65.81         8.09 o                         
  -1  20   3          0.26          2.37         2.31 o                         
   0  20   3       1135.22       1110.51        38.66 o                         
   1  20   3         62.02         69.76         9.83 o                         
   2  20   3         11.01         15.33         6.51 o                         
   3  20   3         36.81         38.64         9.73 o                         
   4  20   3        316.33        369.29        20.90 o                         
   5  20   3         14.78         21.72         7.62 o                         
   6  20   3          0.46         12.49         9.03 o                         
  -7  21   3          1.19          4.27         4.09 o                         
  -6  21   3          0.33          4.92         5.49 o                         
  -5  21   3         27.23         36.13         7.64 o                         
  -4  21   3          0.82          3.83        11.61 o                         
  -3  21   3        317.55        326.63        17.75 o                         
  -2  21   3         71.38         91.12         8.54 o                         
  -1  21   3         58.32         78.96        14.88 o                         
   0  21   3         20.85          9.79        12.90 o                         
   1  21   3         43.28         48.88         6.73 o                         
   2  21   3        397.28        416.98        27.42 o                         
   3  21   3         84.05         59.63        11.05 o                         
   4  21   3        704.97        731.60        35.89 o                         
   5  21   3         40.40         57.62        10.05 o                         
   6  21   3         34.88         43.69         9.59 o                         
  -6  22   3         33.16         34.76        10.29 o                         
  -5  22   3         55.33         57.93         9.94 o                         
  -4  22   3         29.04         39.07        10.55 o                         
  -3  22   3          6.64          3.61         8.58 o                         
  -2  22   3          7.78          3.81         5.32 o                         
  -1  22   3         80.08         84.30        17.42 o                         
   0  22   3        794.76        746.22        19.61 o                         
   1  22   3        212.36        225.48        11.40 o                         
   2  22   3          2.82          1.95         4.30 o                         
   3  22   3        699.86        671.80        26.59 o                         
   4  22   3          0.13          3.10        18.02 o                         
   5  22   3        215.59        238.04        18.99 o                         
  -6  23   3         74.43         71.45        15.50 o                         
  -5  23   3        163.47        159.07        16.15 o                         
  -4  23   3        105.69         93.43        13.64 o                         
  -3  23   3        310.70        306.55        15.66 o                         
  -2  23   3         20.21         18.85         6.56 o                         
  -1  23   3        262.67        268.51        16.46 o                         
   0  23   3          0.85         -0.47         5.33 o                         
   1  23   3        534.37        554.94        21.86 o                         
   2  23   3         48.91         45.54        18.21 o                         
   3  23   3         17.38          3.35         8.03 o                         
   4  23   3          2.39         15.04         7.50 o                         
   5  23   3          2.57          9.78         6.99 o                         
  -6  24   3          0.31          9.00         5.81 o                         
  -5  24   3         10.87         32.96        18.32 o                         
  -4  24   3         64.23         64.84        18.57 o                         
  -3  24   3        144.92        133.09        13.54 o                         
  -2  24   3         21.16         12.33         7.06 o                         
  -1  24   3          0.15          1.10         4.06 o                         
   0  24   3         98.11         83.09         9.29 o                         
   1  24   3          0.63          0.61         3.83 o                         
   2  24   3         12.48          8.34        11.89 o                         
   3  24   3        145.50        127.47        14.95 o                         
   4  24   3          7.87          7.58         8.22 o                         
   5  24   3         55.69         56.21         9.92 o                         
  -5  25   3          0.67         12.92         8.44 o                         
  -4  25   3         99.25        114.31        15.46 o                         
  -3  25   3         37.04         32.82        10.70 o                         
  -2  25   3         30.30         33.49         7.83 o                         
  -1  25   3          5.99         12.47         7.19 o                         
   0  25   3        168.46        173.07        17.45 o                         
   1  25   3          1.35          4.09         3.40 o                         
   2  25   3         22.58         26.36         7.52 o                         
   3  25   3         83.65         60.90        11.79 o                         
   4  25   3         13.93         13.25         8.94 o                         
  -5  26   3          0.41          7.41         6.99 o                         
  -4  26   3         15.59         10.62         6.80 o                         
  -3  26   3         34.91         48.94        10.12 o                         
  -2  26   3         23.76         17.96         6.88 o                         
  -1  26   3          0.15          2.19         6.05 o                         
   0  26   3          2.08          6.27         4.68 o                         
   1  26   3         35.87         51.73         6.90 o                         
   2  26   3          0.00          2.40         4.23 o                         
   3  26   3        123.52        139.43        16.42 o                         
   4  26   3          2.05          2.89         6.62 o                         
  -5  27   3         16.32         32.70        11.73 o                         
  -4  27   3         33.75         24.54         9.98 o                         
  -3  27   3         61.12         78.04        17.93 o                         
  -2  27   3          5.41          5.10         5.10 o                         
  -1  27   3        423.35        375.52        24.89 o                         
   0  27   3         48.11         34.18        10.73 o                         
   1  27   3         28.64         30.14         6.09 o                         
   2  27   3         13.06         18.60         9.69 o                         
   3  27   3        225.36        239.81        19.77 o                         
   4  27   3         17.35         37.16        14.32 o                         
  -4  28   3          0.83         13.85         9.42 o                         
  -3  28   3          2.77         12.59         8.31 o                         
  -2  28   3         14.84         15.87         7.68 o                         
  -1  28   3         16.18         32.61        17.11 o                         
   0  28   3         33.13         25.37         8.38 o                         
   1  28   3         52.34         56.78         9.16 o                         
   2  28   3          0.01          2.60         3.60 o                         
   3  28   3          1.19          5.44         4.72 o                         
  -4  29   3          0.08          4.49        10.82 o                         
  -3  29   3        147.44        160.77        14.61 o                         
  -2  29   3         10.00         17.00         6.99 o                         
  -1  29   3        172.40        181.60        17.03 o                         
   0  29   3          9.19          6.82         3.39 o                         
   1  29   3         10.36          6.42         3.67 o                         
   2  29   3          0.35          8.49         6.55 o                         
   3  29   3          9.65         12.21         6.80 o                         
  -3  30   3         16.35         36.99        19.63 o                         
  -2  30   3          0.15          3.92         5.76 o                         
  -1  30   3         79.95         88.09        23.88 o                         
   0  30   3         29.24         40.12         9.40 o                         
   1  30   3          0.08          7.47         3.37 o                         
   2  30   3          0.19         10.35         6.17 o                         
  -2  31   3         21.07         37.06        13.01 o                         
  -1  31   3         19.20         24.14         8.80 o                         
   0  31   3         36.56         61.28        12.86 o                         
   1  31   3         42.54         34.36         7.91 o                         
  -1  32   3         15.05          4.73         4.10 o                         
   0  32   3          1.14         10.56         8.02 o                         
  -9   0   4        194.31        193.55        16.67 o                         
  -8   0   4          0.39         19.77        18.12 o                         
  -7   0   4        655.82        755.98        27.99 o                         
  -6   0   4         11.45         20.58         7.61 o                         
  -5   0   4        305.46        292.10        13.12 o                         
  -4   0   4        140.46        120.34        10.35 o                         
  -3   0   4       3622.31       3603.57        71.68 o                         
  -2   0   4        157.80        145.78         3.20 o                         
  -1   0   4        562.95        679.20        10.79 o                         
   0   0   4        285.50        345.50         9.85 o                         
   1   0   4        213.31        254.89        15.40 o                         
   2   0   4         86.07         85.44         9.88 o                         
   3   0   4        151.45        150.87         6.32 o                         
   4   0   4        647.50        604.53        41.22 o                         
   6   0   4        230.61        233.98        26.56 o                         
   7   0   4         12.16          7.45        12.48 o                         
  -9   1   4          2.18          5.62         4.64 o                         
  -8   1   4          2.36          5.27         4.90 o                         
  -7   1   4        146.64        186.21        14.03 o                         
  -6   1   4         33.77         28.70         3.97 o                         
  -5   1   4          0.33          2.56         1.17 o                         
  -4   1   4         50.85         59.87         5.38 o                         
  -3   1   4        414.39        446.82        21.98 o                         
  -2   1   4         57.02         51.05         2.42 o                         
  -1   1   4        516.33        552.25         6.10 o                         
   0   1   4        699.48        787.91        16.40 o                         
   1   1   4         31.11         31.38         7.61 o                         
   2   1   4        259.01        242.27         7.43 o                         
   3   1   4          7.01         11.78         1.90 o                         
   4   1   4         14.10         22.50        10.39 o                         
   5   1   4        115.37        116.55        14.07 o                         
   6   1   4          0.37         10.46         8.66 o                         
   7   1   4         52.17         63.72        16.16 o                         
  -8   2   4         15.02         14.87         5.91 o                         
  -7   2   4          0.32          8.05         4.59 o                         
  -6   2   4         22.42         24.53         4.39 o                         
  -5   2   4        193.11        191.15         8.87 o                         
  -4   2   4        150.84        145.81         8.78 o                         
  -3   2   4        479.54        466.95        13.48 o                         
  -2   2   4        262.98        257.15         3.30 o                         
  -1   2   4         59.52         90.74         3.72 o                         
   0   2   4        390.64        363.78        20.86 o                         
   1   2   4        330.92        355.82        12.31 o                         
   2   2   4         17.51         23.26         3.84 o                         
   3   2   4         36.15         36.42         2.68 o                         
   4   2   4       1125.53       1170.97        21.05 o                         
   5   2   4        370.68        379.12        24.28 o                         
   6   2   4         30.38         42.82        13.30 o                         
   7   2   4         57.95         87.26        17.26 o                         
  -8   3   4          6.27          6.37         4.26 o                         
  -7   3   4          9.09         14.52         5.43 o                         
  -6   3   4         50.36         44.65         4.26 o                         
  -5   3   4         48.32         45.25         4.34 o                         
  -4   3   4        194.81        194.40         5.65 o                         
  -3   3   4         16.27         13.92         1.81 o                         
  -2   3   4         85.68         75.31         2.48 o                         
  -1   3   4         29.80         25.16         1.54 o                         
   0   3   4       3122.96       3067.81        31.72 o                         
   1   3   4         18.66         15.49         1.52 o                         
   2   3   4        649.86        582.04        19.97 o                         
   3   3   4         70.05         76.27         4.42 o                         
   4   3   4       1528.56       1540.52        40.51 o                         
   5   3   4         79.98         72.22        12.64 o                         
   6   3   4        111.93        112.64        17.05 o                         
   7   3   4         43.11         28.24        20.50 o                         
  -8   4   4         13.66         19.87         9.09 o                         
  -7   4   4        278.50        288.20        13.42 o                         
  -6   4   4          4.21          9.05         2.67 o                         
  -5   4   4        558.66        568.24         9.45 o                         
  -4   4   4          2.46          8.99         2.14 o                         
  -3   4   4         11.59         21.83         3.27 o                         
  -2   4   4         22.58         26.21         2.21 o                         
  -1   4   4         42.36         37.51         1.78 o                         
   0   4   4        149.93        156.12         6.52 o                         
   1   4   4         20.03         29.02         4.96 o                         
   2   4   4         75.26         78.29         6.75 o                         
   3   4   4        146.89        152.01         6.04 o                         
   4   4   4         46.30         48.80         6.98 o                         
   5   4   4        135.25        128.62        11.72 o                         
   6   4   4         23.46         28.31        12.86 o                         
   7   4   4         28.99         32.98        16.87 o                         
  -8   5   4          2.06         12.95         5.61 o                         
  -7   5   4        103.81        101.64         8.89 o                         
  -6   5   4        150.97        152.02         5.97 o                         
  -5   5   4          8.95         10.12         2.13 o                         
  -4   5   4         26.32         28.29         2.23 o                         
  -3   5   4       1049.36       1117.42         9.98 o                         
  -2   5   4       2293.36       2312.77        18.69 o                         
  -1   5   4          4.43          9.13         2.10 o                         
   0   5   4        418.67        412.48         8.53 o                         
   1   5   4       3169.96       3351.79        44.17 o                         
   2   5   4       1169.37       1146.86        20.90 o                         
   3   5   4        369.37        365.68         9.55 o                         
   4   5   4        275.60        263.21         8.08 o                         
   5   5   4        352.54        356.65        18.82 o                         
   6   5   4         25.44         26.34        10.80 o                         
   7   5   4          0.01         45.72        16.05 o                         
  -8   6   4         29.81         30.39         5.90 o                         
  -7   6   4         11.76         17.10         5.22 o                         
  -6   6   4         15.04         17.33         3.65 o                         
  -5   6   4       1092.32       1074.58        12.98 o                         
  -4   6   4        128.21        122.19         5.09 o                         
  -3   6   4        649.45        632.32        12.34 o                         
  -2   6   4          1.18         12.66         3.58 o                         
  -1   6   4       3314.66       3436.56        21.59 o                         
   0   6   4        148.53        154.95         5.94 o                         
   1   6   4        138.09        140.93         4.23 o                         
   2   6   4        772.17        775.50        16.37 o                         
   3   6   4        185.08        176.44        10.51 o                         
   4   6   4        195.10        183.76         6.88 o                         
   5   6   4          8.43         10.07         4.84 o                         
   6   6   4         47.17         59.21        12.11 o                         
   7   6   4          9.21         23.10        12.99 o                         
  -8   7   4          0.39         12.19         7.23 o                         
  -7   7   4         39.94         40.11         6.07 o                         
  -6   7   4         54.32         63.95         5.18 o                         
  -5   7   4        531.05        537.87         8.50 o                         
  -4   7   4         25.57         26.00         3.34 o                         
  -3   7   4        246.87        236.16         6.57 o                         
  -2   7   4       2376.41       2413.18        22.55 o                         
  -1   7   4        253.30        256.59         5.03 o                         
   0   7   4       1708.81       1729.12        18.13 o                         
   1   7   4         88.13         78.73         5.55 o                         
   2   7   4       1095.14       1062.44        19.68 o                         
   3   7   4         15.28         17.73         5.09 o                         
   4   7   4         57.49         58.24         6.46 o                         
   5   7   4         64.22         64.74        10.80 o                         
   6   7   4         18.84         15.80         7.46 o                         
   7   7   4          2.51          9.38         8.00 o                         
  -8   8   4          0.08          9.80         6.96 o                         
  -7   8   4         16.53         19.95         5.80 o                         
  -6   8   4         12.83         11.35         2.81 o                         
  -5   8   4          0.20          3.94         2.52 o                         
  -4   8   4          6.55          8.34         2.27 o                         
  -3   8   4         36.88         39.87         3.35 o                         
  -2   8   4        914.87        894.99        11.87 o                         
  -1   8   4          2.39          5.27         1.85 o                         
   0   8   4         55.27         60.18         3.90 o                         
   1   8   4         83.85        104.58         3.93 o                         
   2   8   4          1.40         26.39        23.15 o                         
   3   8   4        104.76         96.12         9.75 o                         
   4   8   4          0.81          2.14         3.88 o                         
   5   8   4          2.28          6.90         3.64 o                         
   6   8   4         53.29         57.18         9.80 o                         
   7   8   4         13.37         13.50         8.85 o                         
  -8   9   4          0.01          6.76         5.78 o                         
  -7   9   4         34.10         29.03         7.17 o                         
  -6   9   4          2.23          5.42         2.42 o                         
  -5   9   4        366.45        341.00         7.14 o                         
  -4   9   4         62.16         65.33         4.06 o                         
  -3   9   4         43.90         47.17         4.13 o                         
  -2   9   4        663.76        574.15        12.74 o                         
  -1   9   4        289.80        290.63         6.13 o                         
   0   9   4       2426.07       2356.39        27.00 o                         
   1   9   4        633.06        633.56        12.32 o                         
   2   9   4       4061.09       4267.23        36.38 o                         
   3   9   4        360.36        381.76        12.81 o                         
   4   9   4        567.76        581.97        29.29 o                         
   5   9   4          0.02          2.83         3.87 o                         
   6   9   4         23.54         18.27         8.93 o                         
   7   9   4         22.06         31.31        15.85 o                         
  -8  10   4         14.74         17.12        10.01 o                         
  -7  10   4        218.85        216.25        13.45 o                         
  -6  10   4         13.63         22.63         4.13 o                         
  -5  10   4          6.86         10.05         2.73 o                         
  -4  10   4          1.27          2.09         2.19 o                         
  -3  10   4        303.72        295.46         6.89 o                         
  -2  10   4        111.28        103.14         4.85 o                         
  -1  10   4        596.40        633.06        13.32 o                         
   0  10   4        119.34        127.02         7.03 o                         
   1  10   4        106.65        106.10         5.09 o                         
   2  10   4         10.26         22.21         8.23 o                         
   3  10   4         39.17         35.00         6.57 o                         
   4  10   4         55.68         59.79         7.43 o                         
   5  10   4          8.89         18.53         7.10 o                         
   6  10   4         28.55         32.44        12.63 o                         
   7  10   4          4.04         34.39        21.06 o                         
  -8  11   4          1.28         -0.87         5.66 o                         
  -7  11   4         48.69         42.54        10.23 o                         
  -6  11   4         14.79         12.75         3.36 o                         
  -5  11   4          7.67          9.60         2.60 o                         
  -4  11   4         74.92         66.74         6.73 o                         
  -3  11   4        472.40        487.43         8.43 o                         
  -2  11   4         62.34         52.40         4.91 o                         
  -1  11   4        681.22        612.41        12.63 o                         
   0  11   4        194.67        186.00         7.91 o                         
   1  11   4          5.11         10.10         4.72 o                         
   2  11   4        307.98        313.59        12.00 o                         
   3  11   4        594.74        598.79        37.03 o                         
   4  11   4         47.19         39.00        10.17 o                         
   5  11   4          3.10         13.09         4.66 o                         
   6  11   4        115.28        114.43        16.97 o                         
   7  11   4         10.81          6.86         8.34 o                         
  -8  12   4          6.13         15.00        10.53 o                         
  -7  12   4         51.81         49.62        12.66 o                         
  -6  12   4         80.68         84.26         7.05 o                         
  -5  12   4        281.55        297.81        16.23 o                         
  -4  12   4         64.05         63.82         8.39 o                         
  -3  12   4        276.44        252.32         7.34 o                         
  -2  12   4        899.92        854.93        28.17 o                         
  -1  12   4        143.55        119.27         8.02 o                         
   0  12   4        175.84        170.22        11.87 o                         
   1  12   4        303.19        297.83        19.74 o                         
   2  12   4          3.36          3.48         3.95 o                         
   3  12   4        183.05        149.45        19.43 o                         
   4  12   4         18.30         33.04         6.56 o                         
   5  12   4          0.07          3.83         3.49 o                         
   6  12   4         66.16         86.02        22.57 o                         
  -8  13   4          0.04         11.03        14.18 o                         
  -7  13   4         86.38         99.69         9.16 o                         
  -6  13   4         45.87         37.39         6.40 o                         
  -5  13   4         41.01         42.10        10.48 o                         
  -4  13   4        133.19        129.30         9.15 o                         
  -3  13   4          7.62          9.74         3.09 o                         
  -2  13   4         47.01         50.50         8.90 o                         
  -1  13   4        254.44        250.25        12.44 o                         
   0  13   4       1335.40       1279.12        53.73 o                         
   1  13   4          8.83          5.87         9.58 o                         
   2  13   4        210.30        203.13        10.81 o                         
   3  13   4         79.51         69.92         6.57 o                         
   4  13   4        378.46        362.35        27.61 o                         
   5  13   4         32.17         27.89        13.31 o                         
   6  13   4        176.97        142.70        27.96 o                         
  -8  14   4          6.97         25.82        11.00 o                         
  -7  14   4          0.09          0.44         5.54 o                         
  -6  14   4          1.92         12.09         4.09 o                         
  -5  14   4          4.68          6.26         3.48 o                         
  -4  14   4         16.02         13.78        16.13 o                         
  -3  14   4         52.18         39.69         5.98 o                         
  -2  14   4          2.18          4.37         5.53 o                         
  -1  14   4          0.34          4.19         4.20 o                         
   0  14   4        553.62        531.97        15.87 o                         
   1  14   4          1.92          2.64         3.24 o                         
   2  14   4        182.02        190.71        11.71 o                         
   3  14   4          5.72          4.06         2.64 o                         
   4  14   4          4.45          2.34         3.47 o                         
   5  14   4          7.47          7.59         5.78 o                         
   6  14   4         15.24         24.67         7.78 o                         
  -7  15   4         78.00         96.57        19.67 o                         
  -6  15   4         23.21         25.01         5.91 o                         
  -5  15   4          0.47          2.72         5.65 o                         
  -4  15   4         13.48         17.30         6.92 o                         
  -3  15   4          4.74          5.78         2.40 o                         
  -2  15   4        956.29        960.84        21.28 o                         
  -1  15   4        474.96        466.11        17.96 o                         
   0  15   4       1774.26       1789.47        40.49 o                         
   1  15   4        257.98        266.66        11.96 o                         
   2  15   4        821.13        809.33        22.47 o                         
   3  15   4         40.18         61.23         8.81 o                         
   4  15   4        379.24        361.67        16.46 o                         
   5  15   4        307.95        275.51        14.78 o                         
   6  15   4         46.75         44.29        17.28 o                         
  -7  16   4         95.29        132.65        17.42 o                         
  -6  16   4         38.11         40.89         6.62 o                         
  -5  16   4        121.73        137.63        12.39 o                         
  -4  16   4          5.96         11.32         6.82 o                         
  -3  16   4        152.73        154.24         6.09 o                         
  -2  16   4         61.29         27.14        22.06 o                         
  -1  16   4        137.16        147.98         9.95 o                         
   0  16   4         20.66         23.11         5.95 o                         
   1  16   4        193.13        186.55        10.16 o                         
   2  16   4         50.10         49.05         8.99 o                         
   3  16   4         99.92         93.61        17.46 o                         
   4  16   4          0.01          7.67         7.91 o                         
   5  16   4         28.79         35.05         8.47 o                         
   6  16   4        102.77        118.51        21.55 o                         
  -7  17   4         16.25          6.34         6.13 o                         
  -6  17   4          7.19         13.48         7.27 o                         
  -5  17   4          0.35          0.19         5.76 o                         
  -4  17   4         75.48         88.58        11.00 o                         
  -3  17   4          0.04          3.70         5.89 o                         
  -2  17   4        322.82        298.97        29.01 o                         
  -1  17   4         23.03         31.46        10.05 o                         
   0  17   4          0.31         -1.41         3.19 o                         
   1  17   4        177.05        179.46         9.23 o                         
   2  17   4        181.34        170.60        13.04 o                         
   3  17   4          7.99         15.86         7.09 o                         
   4  17   4        122.57        129.21        14.70 o                         
   5  17   4          0.46          5.81         5.65 o                         
   6  17   4         51.27         62.59        15.03 o                         
  -7  18   4         59.79         49.14        15.28 o                         
  -6  18   4         17.21         20.37         8.99 o                         
  -5  18   4         31.79         22.00        10.14 o                         
  -4  18   4          5.70         15.98         8.28 o                         
  -3  18   4        187.62        195.78        13.81 o                         
  -2  18   4        240.33        238.50        18.00 o                         
  -1  18   4       1246.48       1210.26        29.48 o                         
   0  18   4        152.47        161.74        18.70 o                         
   1  18   4        350.11        345.32        12.44 o                         
   2  18   4         30.40         31.69         9.24 o                         
   3  18   4          9.49         14.71         7.63 o                         
   4  18   4        341.18        320.04        25.62 o                         
   5  18   4         34.82         32.85         8.78 o                         
   6  18   4         10.28         21.44         9.25 o                         
  -7  19   4          2.27         11.32         7.25 o                         
  -6  19   4          0.01         15.26         7.86 o                         
  -5  19   4        329.49        352.71        20.68 o                         
  -4  19   4        118.12        101.93        10.40 o                         
  -3  19   4         19.24         23.86         7.66 o                         
  -2  19   4         65.44         60.56        13.65 o                         
  -1  19   4         19.77         24.40         8.14 o                         
   0  19   4       1383.07       1448.57        58.91 o                         
   1  19   4        546.01        527.16        15.61 o                         
   2  19   4       1628.59       1697.62        64.78 o                         
   3  19   4        297.71        290.02        17.87 o                         
   4  19   4        111.19        136.52        16.31 o                         
   5  19   4          1.24         12.78         5.35 o                         
  -7  20   4          0.29          4.21         2.90 o                         
  -6  20   4         61.40         78.52        13.14 o                         
  -5  20   4          0.00          3.62         7.68 o                         
  -4  20   4          4.92          7.67         8.98 o                         
  -3  20   4          9.68         30.95        14.67 o                         
  -2  20   4         14.23          8.95         8.04 o                         
  -1  20   4        117.85        114.68         9.01 o                         
   0  20   4          1.53          4.17         3.40 o                         
   1  20   4         81.53         74.98         9.67 o                         
   2  20   4        225.18        202.80        15.57 o                         
   3  20   4         17.43         37.02        12.55 o                         
   4  20   4         40.90         27.50        11.56 o                         
   5  20   4         43.23         34.96        11.55 o                         
  -6  21   4         25.06         40.27        15.44 o                         
  -5  21   4          6.41          9.17        12.43 o                         
  -4  21   4         39.79         45.87        15.45 o                         
  -3  21   4         20.10         10.52         6.30 o                         
  -2  21   4         22.89         31.85        10.24 o                         
  -1  21   4         90.86         98.58        11.01 o                         
   0  21   4        106.84         82.56         8.18 o                         
   1  21   4          4.57          2.47         2.53 o                         
   2  21   4        120.03        127.29        19.18 o                         
   3  21   4         12.75         22.51         9.04 o                         
   4  21   4         10.28         11.77         8.50 o                         
   5  21   4         18.33         36.90         8.72 o                         
  -6  22   4          2.33         20.15         9.99 o                         
  -5  22   4        289.18        307.74        20.96 o                         
  -4  22   4         39.17         75.50        18.56 o                         
  -3  22   4         33.28         56.50         9.15 o                         
  -2  22   4          0.01          3.28         4.91 o                         
  -1  22   4        238.04        257.98        12.88 o                         
   0  22   4         12.75         13.48         5.36 o                         
   1  22   4          1.56          6.70         3.21 o                         
   2  22   4         51.05         59.57        10.87 o                         
   3  22   4        274.85        244.19        18.48 o                         
   4  22   4          7.01          1.08         6.02 o                         
   5  22   4          2.19          8.66         6.74 o                         
  -6  23   4          0.72         12.15         8.20 o                         
  -5  23   4          9.16          1.01         9.67 o                         
  -4  23   4         23.43         28.66        16.03 o                         
  -3  23   4         30.64         38.39         9.67 o                         
  -2  23   4         42.70         41.91         9.93 o                         
  -1  23   4          6.91          8.12         3.72 o                         
   0  23   4          1.13          6.15         3.09 o                         
   1  23   4        118.46         93.70         6.20 o                         
   2  23   4        198.66        186.97        15.74 o                         
   3  23   4          0.26          4.81         5.07 o                         
   4  23   4        132.67        171.03        17.27 o                         
  -5  24   4         23.01         18.42        15.36 o                         
  -4  24   4         34.09         56.88        13.49 o                         
  -3  24   4          4.17         11.71         5.77 o                         
  -2  24   4         22.69         10.12         6.31 o                         
  -1  24   4          9.31         13.21         7.04 o                         
   0  24   4          6.92          6.52         5.34 o                         
   1  24   4         11.52         14.77         3.89 o                         
   2  24   4          0.43          2.97         5.21 o                         
   3  24   4          3.35         10.26         6.96 o                         
   4  24   4         48.12         35.30        32.50 o                         
  -5  25   4          3.84         18.35         8.45 o                         
  -4  25   4         24.97         40.99        11.53 o                         
  -3  25   4          5.53         10.80         6.98 o                         
  -2  25   4         56.60         80.73        12.32 o                         
  -1  25   4          3.56          8.35         5.90 o                         
   0  25   4         96.35         93.27        12.50 o                         
   1  25   4          3.63          5.85         3.64 o                         
   2  25   4          4.96          3.63         4.79 o                         
   3  25   4         10.10         13.80         8.34 o                         
   4  25   4        270.78        286.54        20.70 o                         
  -5  26   4         26.39         53.30        13.79 o                         
  -4  26   4          0.23          7.11         5.91 o                         
  -3  26   4         10.20         14.70         6.59 o                         
  -2  26   4         40.99         43.38        12.84 o                         
  -1  26   4        348.91        345.79        30.78 o                         
   0  26   4          1.16          3.97         3.70 o                         
   1  26   4          2.25          5.03         3.12 o                         
   2  26   4         40.75         43.14        10.53 o                         
   3  26   4         35.96         25.71        14.87 o                         
  -4  27   4          3.21         13.19         8.13 o                         
  -3  27   4          4.59         11.40         5.79 o                         
  -2  27   4         10.39         22.10         9.32 o                         
  -1  27   4         23.25         18.80         6.67 o                         
   0  27   4         10.54         16.35         5.19 o                         
   1  27   4         72.30         73.53        10.31 o                         
   2  27   4         43.71         60.52        17.55 o                         
   3  27   4        107.57        106.62        33.95 o                         
  -4  28   4          0.98         15.92         6.92 o                         
  -3  28   4         46.66         26.58         8.30 o                         
  -2  28   4          0.08         12.29         8.12 o                         
  -1  28   4         11.75         13.31         6.15 o                         
   0  28   4         18.02         14.52         5.02 o                         
   1  28   4         12.67         12.87         5.96 o                         
   2  28   4        108.25        119.57        13.48 o                         
  -3  29   4          4.92         15.73        21.38 o                         
  -2  29   4          0.01          1.70         4.24 o                         
  -1  29   4          1.18          5.44         7.10 o                         
   0  29   4         15.84         26.98         6.70 o                         
   1  29   4         14.92         36.99        15.68 o                         
   2  29   4         42.17         69.25        13.30 o                         
  -2  30   4         55.08         62.65        15.22 o                         
  -1  30   4          1.45          7.45         6.97 o                         
   0  30   4          1.53          3.03         3.60 o                         
   1  30   4         96.08         88.89        10.28 o                         
  -8   1   5          5.47          4.57         3.75 o                         
  -7   1   5         41.84         49.50         7.83 o                         
  -6   1   5        297.41        341.93        41.53 o                         
  -5   1   5         95.37         83.92         8.88 o                         
  -4   1   5         89.44         89.56         8.24 o                         
  -3   1   5         53.57         67.94         6.81 o                         
  -2   1   5         84.17         87.92         5.25 o                         
  -1   1   5         31.40         35.31         2.71 o                         
   0   1   5          0.13          7.64         2.44 o                         
   1   1   5         18.63         19.96         5.68 o                         
   2   1   5         54.66         45.73         7.66 o                         
   3   1   5        146.33        134.04         7.88 o                         
   4   1   5         20.09         30.47         9.98 o                         
   5   1   5        638.53        706.84        38.80 o                         
   6   1   5        401.96        447.39        28.51 o                         
  -8   2   5          1.32          8.47         4.44 o                         
  -7   2   5          6.05         12.40         5.37 o                         
  -6   2   5        302.63        294.74        26.78 o                         
  -5   2   5         42.94         54.46        11.41 o                         
  -4   2   5        773.56        767.63        27.01 o                         
  -3   2   5        874.23        878.18        21.29 o                         
  -2   2   5       2329.72       2387.49        30.41 o                         
  -1   2   5        110.96        109.37         3.15 o                         
   0   2   5       2415.89       2405.94        58.39 o                         
   1   2   5          2.38          4.69         4.49 o                         
   2   2   5        612.95        579.61        22.13 o                         
   3   2   5        134.83        133.87         6.22 o                         
   4   2   5        536.59        606.79        31.38 o                         
   5   2   5         10.47         18.55        10.94 o                         
   6   2   5          7.21         24.49        13.80 o                         
  -8   3   5          3.16          9.63         4.91 o                         
  -7   3   5          8.95         10.54         7.16 o                         
  -6   3   5         12.14         13.21         4.57 o                         
  -5   3   5         45.51         37.67         9.98 o                         
  -4   3   5          2.19          2.09         3.17 o                         
  -3   3   5          0.39          1.74         2.84 o                         
  -2   3   5        247.98        267.51         7.72 o                         
  -1   3   5        671.95        710.20         9.31 o                         
   0   3   5          8.12         16.82         4.37 o                         
   1   3   5         19.12         24.99         6.23 o                         
   2   3   5          3.03         13.17         9.49 o                         
   3   3   5        490.27        483.14        20.79 o                         
   4   3   5        481.78        468.80        26.51 o                         
   5   3   5          1.51         12.85         8.02 o                         
   6   3   5          1.04          8.35         8.00 o                         
  -8   4   5         50.37         51.30         7.37 o                         
  -7   4   5         84.08         84.95        12.46 o                         
  -6   4   5         85.04        101.75        11.70 o                         
  -5   4   5        193.79        164.54        11.35 o                         
  -4   4   5         97.72         93.57        11.44 o                         
  -3   4   5        195.41        192.46         9.20 o                         
  -2   4   5        186.25        170.98         4.29 o                         
  -1   4   5        304.56        304.57         5.33 o                         
   0   4   5        165.64        148.32         6.87 o                         
   1   4   5         53.47         57.85         7.41 o                         
   2   4   5       1036.36       1078.31        16.08 o                         
   3   4   5         28.39         15.14         5.08 o                         
   4   4   5        581.78        552.75        27.65 o                         
   5   4   5          0.62          5.02         7.33 o                         
   6   4   5          2.12         22.91        12.74 o                         
  -8   5   5         34.11         38.00         7.24 o                         
  -7   5   5         22.51         16.73         6.73 o                         
  -6   5   5         31.94         23.21         6.06 o                         
  -5   5   5         18.21         23.46         6.76 o                         
  -4   5   5        349.70        331.82        16.74 o                         
  -3   5   5         89.70         77.91         4.47 o                         
  -2   5   5        626.26        628.00        17.61 o                         
  -1   5   5         12.82          8.41         1.84 o                         
   0   5   5         22.02         19.01         3.64 o                         
   1   5   5         55.40         57.48         7.27 o                         
   2   5   5        104.75        103.78         7.13 o                         
   3   5   5        424.16        379.75        12.19 o                         
   4   5   5        105.91        139.74        16.86 o                         
   5   5   5         40.15         67.79        14.35 o                         
   6   5   5          3.15         25.00        12.54 o                         
  -8   6   5          4.86          5.88         5.24 o                         
  -7   6   5        114.66        106.18        13.01 o                         
  -6   6   5          1.04          3.39         2.87 o                         
  -5   6   5         29.40         27.95         4.02 o                         
  -4   6   5        397.46        407.97         9.09 o                         
  -3   6   5        269.69        268.24        10.52 o                         
  -2   6   5        109.64        116.91         4.94 o                         
  -1   6   5         36.60         30.31         2.93 o                         
   0   6   5          0.12          4.72         3.36 o                         
   1   6   5          5.88         11.97         8.30 o                         
   2   6   5        247.41        244.43         9.67 o                         
   3   6   5         12.67          7.27         3.87 o                         
   4   6   5        412.06        386.98        23.92 o                         
   5   6   5         19.12         39.04        23.29 o                         
   6   6   5          1.33         11.54         7.74 o                         
  -8   7   5          1.14          5.55         4.31 o                         
  -7   7   5        170.47        167.90        17.59 o                         
  -6   7   5          0.10          3.25         3.45 o                         
  -5   7   5          5.09         11.52         4.72 o                         
  -4   7   5        423.92        413.58         9.68 o                         
  -3   7   5        141.97        121.10        11.16 o                         
  -2   7   5         21.66         20.31         2.97 o                         
  -1   7   5        550.59        523.76        10.12 o                         
   0   7   5        825.66        839.29        19.71 o                         
   1   7   5        684.79        660.32         8.78 o                         
   2   7   5        188.98        187.20         4.98 o                         
   3   7   5          1.78          4.74         3.94 o                         
   4   7   5         10.43          7.57         4.61 o                         
   5   7   5         47.24         31.32        15.97 o                         
   6   7   5          1.75          5.87         8.00 o                         
  -8   8   5          0.11          9.29         9.66 o                         
  -7   8   5         22.52         20.48         6.30 o                         
  -6   8   5         32.71         38.80         8.14 o                         
  -5   8   5         43.82         43.70         5.96 o                         
  -4   8   5        507.12        515.73         9.50 o                         
  -3   8   5         21.04         20.56         3.18 o                         
  -2   8   5        218.00        208.43         6.81 o                         
  -1   8   5         13.17         18.90         3.33 o                         
   0   8   5       1765.09       1764.96        28.65 o                         
   1   8   5          0.94          4.35         2.17 o                         
   2   8   5        114.62        126.76         8.12 o                         
   3   8   5          0.02          0.74         1.66 o                         
   4   8   5        473.04        466.20        21.64 o                         
   5   8   5         45.72         41.94        15.30 o                         
   6   8   5         11.10         14.11        11.69 o                         
  -8   9   5          2.16         -3.21         6.17 o                         
  -7   9   5          0.00          4.11         4.00 o                         
  -6   9   5        102.47        103.98        11.49 o                         
  -5   9   5         83.98         75.43         8.71 o                         
  -4   9   5        307.62        285.25        14.68 o                         
  -3   9   5        131.81        117.62         5.95 o                         
  -2   9   5         33.55         32.94         4.45 o                         
  -1   9   5          7.41          8.30         2.03 o                         
   0   9   5        464.23        463.85        20.46 o                         
   1   9   5        277.57        272.67         7.96 o                         
   2   9   5        255.92        239.93         8.07 o                         
   3   9   5         12.15         12.12         4.66 o                         
   4   9   5          1.03          2.63         6.08 o                         
   5   9   5        121.95        178.61        64.28 o                         
   6   9   5         22.39         16.19        18.02 o                         
  -8  10   5          2.90          5.80         6.27 o                         
  -7  10   5         39.52         32.88        13.01 o                         
  -6  10   5          6.48          6.42         4.57 o                         
  -5  10   5         13.29         33.13        12.36 o                         
  -4  10   5        444.03        437.19        20.08 o                         
  -3  10   5          3.54          4.01         1.84 o                         
  -2  10   5        656.91        627.64        14.50 o                         
  -1  10   5        802.46        791.97        13.17 o                         
   0  10   5       1243.16       1152.36        49.77 o                         
   1  10   5         26.93         17.91         2.88 o                         
   2  10   5        600.91        600.64        15.94 o                         
   3  10   5        168.08        173.08        10.15 o                         
   4  10   5        316.03        296.05        29.52 o                         
   5  10   5        160.89        168.12        25.61 o                         
   6  10   5        172.43        162.22        77.21 o                         
  -8  11   5         14.47         23.80        16.97 o                         
  -7  11   5          8.62          3.20         7.22 o                         
  -6  11   5        244.01        223.04        13.52 o                         
  -5  11   5        245.27        226.89        16.27 o                         
  -4  11   5        127.66        125.39        16.89 o                         
  -3  11   5         19.77         13.45         3.58 o                         
  -2  11   5       1264.19       1226.27        39.21 o                         
  -1  11   5        115.57        117.12         8.68 o                         
   0  11   5        711.48        744.41        42.18 o                         
   1  11   5          0.07          2.29         1.44 o                         
   2  11   5         58.22         61.78         8.73 o                         
   3  11   5         36.60         34.60         5.04 o                         
   4  11   5         27.94         40.54        12.69 o                         
   5  11   5         48.10         61.10        62.98 o                         
   6  11   5         51.52         53.90        32.47 o                         
  -7  12   5         16.13         16.11         9.53 o                         
  -6  12   5         32.40         34.37        10.72 o                         
  -5  12   5         17.09         11.32         8.79 o                         
  -4  12   5        124.92        115.62        13.63 o                         
  -3  12   5          2.44          1.54         3.13 o                         
  -2  12   5       1729.57       1649.72        34.34 o                         
  -1  12   5          0.06          2.51         2.68 o                         
   0  12   5         69.83         76.57         8.44 o                         
   1  12   5         23.58         32.66         4.37 o                         
   2  12   5        336.85        348.98        12.12 o                         
   3  12   5         73.94         70.69         9.27 o                         
   4  12   5          7.38         15.99         9.43 o                         
   5  12   5          7.00         19.40        18.06 o                         
   6  12   5         41.77         65.37        38.33 o                         
  -7  13   5          3.63         10.95         6.57 o                         
  -6  13   5         22.04         31.44        10.40 o                         
  -5  13   5         18.47         16.77         6.47 o                         
  -4  13   5         66.44         88.82        11.27 o                         
  -3  13   5        918.93        910.97        25.44 o                         
  -2  13   5        961.37        897.92        27.98 o                         
  -1  13   5         11.41         16.13         3.89 o                         
   0  13   5         22.53         44.72        12.13 o                         
   1  13   5        114.86        110.20         6.81 o                         
   2  13   5         18.83         16.80         5.56 o                         
   3  13   5         13.12         16.72         5.13 o                         
   4  13   5          1.12          8.37         8.20 o                         
   5  13   5         40.31         35.87        15.73 o                         
   6  13   5         19.75         16.24        12.82 o                         
  -7  14   5         10.26         33.80        15.95 o                         
  -6  14   5          7.98          7.74         7.73 o                         
  -5  14   5         30.50         35.77        10.73 o                         
  -4  14   5        193.34        207.64        15.29 o                         
  -3  14   5        362.42        341.77        26.97 o                         
  -2  14   5       1621.07       1632.59        53.30 o                         
  -1  14   5         70.18         60.65         8.83 o                         
   0  14   5        729.68        707.98        20.41 o                         
   1  14   5        321.60        316.68         9.10 o                         
   2  14   5        358.61        351.11        25.97 o                         
   3  14   5         12.91         15.89         6.07 o                         
   4  14   5        477.09        559.54        39.28 o                         
   5  14   5          1.09          8.38         7.57 o                         
  -7  15   5          0.65          4.61         7.10 o                         
  -6  15   5         39.88         68.12        13.15 o                         
  -5  15   5          1.32          3.63         5.98 o                         
  -4  15   5        318.07        310.69        18.07 o                         
  -3  15   5        140.45        151.28        17.58 o                         
  -2  15   5        951.93        935.41        23.08 o                         
  -1  15   5        136.78        129.05         9.60 o                         
   0  15   5        386.01        380.79        14.53 o                         
   1  15   5        212.51        191.54         8.38 o                         
   2  15   5        128.79        108.14        17.89 o                         
   3  15   5         20.24         17.32        10.02 o                         
   4  15   5         15.49         32.69        20.23 o                         
   5  15   5          0.08          8.96         9.18 o                         
  -7  16   5          3.17         12.28         9.33 o                         
  -6  16   5         16.70         20.77        13.38 o                         
  -5  16   5          2.52          7.20         6.94 o                         
  -4  16   5          7.30         16.66         7.64 o                         
  -3  16   5         85.97         67.82        11.59 o                         
  -2  16   5        277.42        262.95        16.79 o                         
  -1  16   5        110.56         93.98        14.52 o                         
   0  16   5        155.00        147.06        11.71 o                         
   1  16   5         34.59         41.44         4.68 o                         
   2  16   5        165.81        147.59        13.18 o                         
   3  16   5         68.61         59.18         8.73 o                         
   4  16   5          3.80         12.45        10.23 o                         
   5  16   5          0.60          9.44        14.26 o                         
  -7  17   5          3.34          6.21         7.16 o                         
  -6  17   5          0.65         11.85         8.06 o                         
  -5  17   5         63.81         59.43        12.04 o                         
  -4  17   5          5.14          8.32         7.45 o                         
  -3  17   5        228.48        225.46        17.31 o                         
  -2  17   5         15.31         18.65        11.84 o                         
  -1  17   5       1203.80       1115.61        34.65 o                         
   0  17   5        343.20        287.35        11.69 o                         
   1  17   5         57.70         51.56         5.85 o                         
   2  17   5          5.52         10.22         5.47 o                         
   3  17   5         91.24         64.49        12.79 o                         
   4  17   5         11.53         28.42        24.31 o                         
   5  17   5         73.71         71.89        16.64 o                         
  -6  18   5         47.50         71.70        15.87 o                         
  -5  18   5         24.05         42.41        10.38 o                         
  -4  18   5         56.57         68.02        12.69 o                         
  -3  18   5         63.33         81.22        13.74 o                         
  -2  18   5         43.45         59.78        10.29 o                         
  -1  18   5         78.12         83.43        19.22 o                         
   0  18   5        484.89        478.02        20.25 o                         
   1  18   5          0.03          0.23         2.64 o                         
   2  18   5         21.45         48.57         8.86 o                         
   3  18   5          0.01          1.57         4.39 o                         
   4  18   5         32.38         34.22        23.35 o                         
   5  18   5          0.48          9.90         9.91 o                         
  -6  19   5          0.48         15.48         9.10 o                         
  -5  19   5          3.88          8.18         8.68 o                         
  -4  19   5         13.79         14.23         8.83 o                         
  -3  19   5          0.71          6.62        10.34 o                         
  -2  19   5          0.58          3.11         3.78 o                         
  -1  19   5          9.09          6.24         3.44 o                         
   0  19   5         83.88         89.97        10.82 o                         
   1  19   5        134.09        109.84         7.30 o                         
   2  19   5        188.19        155.19        24.70 o                         
   3  19   5          3.55          8.42         4.84 o                         
   4  19   5         34.40         38.75        29.28 o                         
  -6  20   5         36.76         61.74        12.62 o                         
  -5  20   5         49.72         44.96        13.83 o                         
  -4  20   5        154.66        212.16        17.07 o                         
  -3  20   5          0.24          3.88         4.38 o                         
  -2  20   5        126.41        122.90        11.34 o                         
  -1  20   5        202.77        197.60        10.86 o                         
   0  20   5        242.45        225.13        12.13 o                         
   1  20   5          4.04          3.42         3.04 o                         
   2  20   5          7.89          7.65         3.93 o                         
   3  20   5         65.36         75.09         8.20 o                         
   4  20   5         51.00         57.01        19.87 o                         
  -6  21   5          4.65         17.88        12.01 o                         
  -5  21   5          0.25         12.34         8.30 o                         
  -4  21   5          3.38         14.71        10.16 o                         
  -3  21   5         13.59         18.95        11.36 o                         
  -2  21   5         27.75         31.84        10.26 o                         
  -1  21   5          0.09          3.41         3.90 o                         
   0  21   5        176.16        139.58        13.48 o                         
   1  21   5        120.48        101.56         8.00 o                         
   2  21   5        183.51        188.56        10.57 o                         
   3  21   5        196.47        168.05        30.66 o                         
   4  21   5          0.06          8.07        11.52 o                         
  -5  22   5          7.63         14.09         9.26 o                         
  -4  22   5         26.21         27.76        11.60 o                         
  -3  22   5         66.60         89.62        25.19 o                         
  -2  22   5        111.84         95.49        15.76 o                         
  -1  22   5         16.02         10.37         4.48 o                         
   0  22   5        187.75        145.98        13.58 o                         
   1  22   5         20.18         23.80         5.60 o                         
   2  22   5         10.62          8.98         3.56 o                         
   3  22   5         10.10          6.78         3.77 o                         
   4  22   5         48.22         62.45        14.11 o                         
  -5  23   5          0.01         11.70         7.32 o                         
  -4  23   5        114.20        131.37        17.97 o                         
  -3  23   5        175.59        175.70        31.76 o                         
  -2  23   5          0.01         10.93         9.51 o                         
  -1  23   5          1.62          7.46         5.63 o                         
   0  23   5         46.67         36.02         8.92 o                         
   1  23   5         15.79         19.34         5.75 o                         
   2  23   5         25.54         24.27         8.54 o                         
   3  23   5          4.90          5.33         6.92 o                         
  -5  24   5          5.67         16.38         7.78 o                         
  -4  24   5        104.32        105.18        21.20 o                         
  -3  24   5         22.58          9.85         9.27 o                         
  -2  24   5        278.71        290.27        19.23 o                         
  -1  24   5         41.11         42.59         8.56 o                         
   0  24   5        173.11        189.44        13.96 o                         
   1  24   5          3.73          5.98         3.56 o                         
   2  24   5         96.92        100.04        11.25 o                         
   3  24   5         76.22         56.63        21.93 o                         
  -4  25   5          9.92         11.48        10.31 o                         
  -3  25   5          4.71          4.47        10.33 o                         
  -2  25   5          8.82         11.58         6.82 o                         
  -1  25   5         12.63         14.53         6.66 o                         
   0  25   5          0.86          1.77         2.53 o                         
   1  25   5         62.86         44.60         9.65 o                         
   2  25   5         10.35         10.37         4.24 o                         
   3  25   5         18.81         22.39        13.60 o                         
  -4  26   5         16.80         12.04         6.60 o                         
  -3  26   5         20.61          8.73         6.88 o                         
  -2  26   5         21.72         25.61         9.23 o                         
  -1  26   5         21.72         28.69        10.58 o                         
   0  26   5        103.65        109.64         8.43 o                         
   1  26   5          7.13          5.59         3.65 o                         
   2  26   5        157.17        154.98        13.99 o                         
  -3  27   5         10.01          3.95         7.66 o                         
  -2  27   5         46.18         61.77        12.35 o                         
  -1  27   5          5.87          8.34         4.52 o                         
   0  27   5          8.22          6.37         3.99 o                         
   1  27   5         35.86         33.41         5.88 o                         
  -2  28   5          0.06          5.39         6.34 o                         
  -1  28   5          0.04          6.81         4.30 o                         
   0  28   5          3.26          8.66         3.11 o                         
  -8   0   6        389.68        360.71        32.53 o                         
  -7   0   6        182.76        180.25        30.10 o                         
  -6   0   6        179.64        185.09        16.19 o                         
  -5   0   6         88.75         82.86        17.54 o                         
  -4   0   6       1840.99       1791.89        74.94 o                         
  -3   0   6         32.38         45.56        15.13 o                         
  -2   0   6        101.20        107.23         8.55 o                         
  -1   0   6         30.78         27.21         5.65 o                         
   0   0   6        242.02        232.29        16.69 o                         
   1   0   6        592.59        638.66        28.38 o                         
   2   0   6         44.16         56.75        12.30 o                         
   3   0   6          1.40          3.23         8.98 o                         
   4   0   6        687.67        683.73        38.85 o                         
   5   0   6          3.07         20.76        17.21 o                         
   6   0   6          0.35         11.84        11.00 o                         
  -8   1   6         19.91         15.39         6.45 o                         
  -7   1   6         18.71         18.00         7.53 o                         
  -6   1   6          1.28          2.81         3.42 o                         
  -5   1   6         15.99         17.18         5.25 o                         
  -4   1   6         89.49        108.41        17.17 o                         
  -3   1   6         38.42         41.28         7.53 o                         
  -2   1   6        346.11        343.26         9.92 o                         
  -1   1   6          2.80          3.44         2.09 o                         
   0   1   6        130.93        137.02         9.56 o                         
   1   1   6          8.30         17.91         7.77 o                         
   2   1   6          0.72          1.12         4.77 o                         
   3   1   6         38.46         71.14        15.03 o                         
   4   1   6          0.00          9.68         8.61 o                         
   5   1   6        171.73        156.67        27.90 o                         
   6   1   6         92.72         79.24        15.41 o                         
  -8   2   6         55.92         39.76        18.34 o                         
  -7   2   6          9.89         13.21         5.78 o                         
  -6   2   6          6.27          6.72         3.21 o                         
  -5   2   6         16.26         13.96         4.74 o                         
  -4   2   6         29.44         35.18        10.74 o                         
  -3   2   6        110.74        122.48         7.64 o                         
  -2   2   6        124.03        118.99         5.01 o                         
  -1   2   6        140.04        144.06         5.47 o                         
   0   2   6        526.54        577.35        19.52 o                         
   1   2   6         10.84         20.82         7.52 o                         
   2   2   6          0.08          4.41         5.18 o                         
   3   2   6       1893.87       1805.96        60.55 o                         
   4   2   6          8.23         22.85        11.66 o                         
   5   2   6          0.32         29.96        12.08 o                         
   6   2   6          1.73         14.23         8.79 o                         
  -8   3   6         81.06         61.09        15.18 o                         
  -7   3   6          0.07          2.42         4.84 o                         
  -6   3   6         17.39         17.85         5.75 o                         
  -5   3   6        160.84        167.41        16.40 o                         
  -4   3   6        223.88        233.30        12.18 o                         
  -3   3   6         63.88         66.72        13.01 o                         
  -2   3   6        810.48        826.98        18.26 o                         
  -1   3   6        438.90        418.25         9.80 o                         
   0   3   6        896.45        957.26        22.09 o                         
   1   3   6        307.24        310.69        16.78 o                         
   2   3   6        311.45        378.48        18.54 o                         
   3   3   6        299.03        312.20        34.67 o                         
   4   3   6        291.18        337.85        20.83 o                         
   5   3   6         41.93         51.09        13.52 o                         
   6   3   6         15.91         22.27        11.92 o                         
  -8   4   6          1.44          9.41         5.66 o                         
  -7   4   6         55.10         49.44        18.52 o                         
  -6   4   6        290.65        309.09        16.59 o                         
  -5   4   6          0.00          8.79         4.68 o                         
  -4   4   6         88.23         93.34        13.06 o                         
  -3   4   6         26.31         29.93         2.82 o                         
  -2   4   6        249.82        268.45         8.02 o                         
  -1   4   6        341.84        345.22        10.41 o                         
   0   4   6         31.05         39.19         6.23 o                         
   1   4   6        571.40        551.28        20.77 o                         
   2   4   6         87.17        107.54        12.56 o                         
   3   4   6        180.44        189.65        16.32 o                         
   4   4   6         25.92         51.59        12.05 o                         
   5   4   6        123.64        159.21        17.82 o                         
  -8   5   6          1.10          2.17         5.21 o                         
  -7   5   6          0.21          3.94         4.72 o                         
  -6   5   6         20.05         20.12         7.18 o                         
  -5   5   6         63.56         58.34        12.76 o                         
  -4   5   6          9.93         15.23         5.24 o                         
  -3   5   6          1.77          3.48         1.89 o                         
  -2   5   6          0.31          3.07         2.23 o                         
  -1   5   6          4.36          9.49         2.46 o                         
   0   5   6        176.25        154.09        18.79 o                         
   1   5   6         22.67         26.69         9.17 o                         
   2   5   6         37.30         46.17         9.69 o                         
   3   5   6        317.77        349.63        22.63 o                         
   4   5   6          7.71         15.81         8.07 o                         
   5   5   6          6.82         22.03         9.73 o                         
  -7   6   6         77.72         65.22        19.93 o                         
  -6   6   6        574.96        561.04        31.27 o                         
  -5   6   6          0.06          6.76         3.75 o                         
  -4   6   6         69.27         58.51         9.94 o                         
  -3   6   6          1.56          3.52         2.28 o                         
  -2   6   6        216.21        209.71         6.18 o                         
  -1   6   6          1.05          3.37         1.80 o                         
   0   6   6        381.35        396.04        19.01 o                         
   1   6   6        799.50        786.74        21.76 o                         
   2   6   6        226.80        232.91        16.31 o                         
   3   6   6        379.66        413.11        22.98 o                         
   4   6   6         73.48         86.48        21.12 o                         
   5   6   6        385.82        387.10        54.76 o                         
  -7   7   6        189.22        210.25        21.59 o                         
  -6   7   6        333.18        350.01        23.62 o                         
  -5   7   6          0.09          1.21         4.04 o                         
  -4   7   6         90.07         88.26        30.20 o                         
  -3   7   6        314.55        298.68        25.70 o                         
  -2   7   6        411.98        398.30        16.07 o                         
  -1   7   6        213.75        219.82        10.20 o                         
   0   7   6        243.86        257.17        12.16 o                         
   1   7   6       1105.70       1006.22        33.07 o                         
   2   7   6        822.65        764.24        20.71 o                         
   3   7   6        347.00        355.07        35.32 o                         
   4   7   6         19.69         21.58        12.13 o                         
   5   7   6          0.02         12.94        12.20 o                         
  -7   8   6         17.21         12.68         8.37 o                         
  -6   8   6          8.66          8.80         5.98 o                         
  -5   8   6          1.54          8.87         5.89 o                         
  -4   8   6          7.24          5.19         6.57 o                         
  -3   8   6        265.32        235.31        20.75 o                         
  -2   8   6          2.85          8.81         2.80 o                         
  -1   8   6          5.09         12.92         3.00 o                         
   0   8   6         80.32         77.48         5.20 o                         
   1   8   6          6.24         18.68         9.51 o                         
   2   8   6        132.04         94.90        14.96 o                         
   3   8   6        269.88        279.00        31.62 o                         
   4   8   6         22.44         25.30        16.43 o                         
   5   8   6         20.31         24.75        11.84 o                         
  -7   9   6          7.55         19.15         9.53 o                         
  -6   9   6          0.33          2.56         3.13 o                         
  -5   9   6         37.30         20.93         7.02 o                         
  -4   9   6          4.63         18.71        14.29 o                         
  -3   9   6        154.07        162.15        15.10 o                         
  -2   9   6          0.54          5.31         1.96 o                         
  -1   9   6         33.28         27.11         4.74 o                         
   0   9   6          4.41          4.47         2.31 o                         
   1   9   6        157.17        164.89         8.26 o                         
   2   9   6         43.41         42.07         7.74 o                         
   3   9   6          0.14          5.29         6.78 o                         
   4   9   6         53.86         51.50        21.46 o                         
   5   9   6          2.98          4.01        10.39 o                         
  -7  10   6         22.52         31.65        18.41 o                         
  -6  10   6         32.79         37.99        18.09 o                         
  -5  10   6         86.26         79.58        19.83 o                         
  -4  10   6        622.54        631.96        29.22 o                         
  -3  10   6          7.07         15.18         6.77 o                         
  -2  10   6        100.21         89.82        13.88 o                         
  -1  10   6        562.85        532.70        18.28 o                         
   0  10   6         77.37         63.73         6.73 o                         
   1  10   6         58.88         55.64         3.19 o                         
   2  10   6         34.81         38.65         7.70 o                         
   3  10   6        155.54        152.62        21.29 o                         
   4  10   6         15.05         25.36         8.48 o                         
   5  10   6         57.62         56.44        32.17 o                         
  -7  11   6          2.62          3.79         5.18 o                         
  -6  11   6          0.08          6.02         6.43 o                         
  -5  11   6        136.45        111.82        17.30 o                         
  -4  11   6        208.08        210.01        15.74 o                         
  -3  11   6         78.69         53.58        11.28 o                         
  -2  11   6        854.80        831.62        21.14 o                         
  -1  11   6        801.62        776.64        32.37 o                         
   0  11   6         23.87         17.83         5.87 o                         
   1  11   6          6.72          7.89         2.61 o                         
   2  11   6         94.69         94.34         6.38 o                         
   3  11   6        107.06         93.13         9.15 o                         
   4  11   6          1.74          5.68         7.66 o                         
   5  11   6         21.91          2.50        15.22 o                         
  -7  12   6          2.51         14.90         5.10 o                         
  -6  12   6         23.85         36.78        11.65 o                         
  -5  12   6         21.00         21.23         8.22 o                         
  -4  12   6        353.01        357.31        40.44 o                         
  -3  12   6          6.49         13.75        10.91 o                         
  -2  12   6        295.11        286.56        15.58 o                         
  -1  12   6          9.52         11.57         5.55 o                         
   0  12   6          2.97          5.55         2.85 o                         
   1  12   6          3.99          2.89         1.67 o                         
   2  12   6          5.62          5.13         4.70 o                         
   3  12   6         10.84         11.91         4.07 o                         
   4  12   6         53.21         38.57        13.05 o                         
   5  12   6          0.15         18.20        13.37 o                         
  -7  13   6         44.21         54.52        14.03 o                         
  -6  13   6          7.94          7.38         7.73 o                         
  -5  13   6         44.34         26.98        16.00 o                         
  -4  13   6         18.86         31.50        16.19 o                         
  -3  13   6        696.02        705.39        44.16 o                         
  -2  13   6         15.24          8.70         7.20 o                         
  -1  13   6         10.10         15.43         5.01 o                         
   0  13   6         77.27         86.55         9.66 o                         
   1  13   6         57.59         51.41         3.79 o                         
   2  13   6         64.99         57.05         6.66 o                         
   3  13   6         16.08         18.78         6.44 o                         
   4  13   6          4.46          9.36         8.38 o                         
   5  13   6         94.97        106.87        40.94 o                         
  -7  14   6         13.07         19.49         9.69 o                         
  -6  14   6          0.31          5.91        11.99 o                         
  -5  14   6         19.54         23.55         9.87 o                         
  -4  14   6          1.02          2.43         5.08 o                         
  -3  14   6          3.92          9.30         6.30 o                         
  -2  14   6         10.24         14.13         6.43 o                         
  -1  14   6        129.68        125.86         9.54 o                         
   0  14   6          7.53         13.20         6.03 o                         
   1  14   6          8.18          8.72         2.77 o                         
   2  14   6          4.65         10.92         6.62 o                         
   3  14   6          0.24          2.72         3.63 o                         
   4  14   6         48.98         67.97        25.60 o                         
  -6  15   6         25.82         28.74        10.37 o                         
  -5  15   6          2.52         18.57         9.41 o                         
  -4  15   6         47.40         47.06        11.42 o                         
  -3  15   6          4.93          3.82         4.94 o                         
  -2  15   6         89.29         95.91        12.06 o                         
  -1  15   6        432.55        445.07        18.37 o                         
   0  15   6        154.25        188.64        11.50 o                         
   1  15   6         19.84         21.94         5.72 o                         
   2  15   6        149.30        166.98        11.86 o                         
   3  15   6        111.38         91.94         8.13 o                         
   4  15   6        126.62        147.10        62.05 o                         
  -6  16   6         11.15         16.47         7.15 o                         
  -5  16   6         18.14         12.58         8.22 o                         
  -4  16   6        228.86        216.09        16.72 o                         
  -3  16   6        164.38        168.98        17.61 o                         
  -2  16   6         81.71         90.47         7.68 o                         
  -1  16   6         16.87          8.75         8.22 o                         
   0  16   6         13.72          9.68         9.07 o                         
   1  16   6        236.26        209.73        11.13 o                         
   2  16   6          5.94          8.19         4.29 o                         
   3  16   6         43.56         66.27         7.47 o                         
   4  16   6          3.18          3.33         5.76 o                         
  -6  17   6          0.11          2.79         4.24 o                         
  -5  17   6         69.01         74.39        16.30 o                         
  -4  17   6        242.90        210.70        21.89 o                         
  -3  17   6         24.60         22.20         7.60 o                         
  -2  17   6          5.45          5.37         3.47 o                         
  -1  17   6         76.86         62.88        10.25 o                         
   0  17   6        339.70        332.75        15.25 o                         
   1  17   6          0.15          0.31         2.41 o                         
   2  17   6         37.88         50.77        11.08 o                         
   3  17   6          7.03          2.10         4.66 o                         
   4  17   6         19.02         26.12        12.27 o                         
  -6  18   6         64.22         83.97        13.67 o                         
  -5  18   6         22.03         24.63        13.01 o                         
  -4  18   6        260.29        295.83        24.99 o                         
  -3  18   6         43.87         47.42        11.93 o                         
  -2  18   6         72.09         68.44        10.01 o                         
  -1  18   6        338.60        315.00        13.03 o                         
   0  18   6         40.35         38.01        13.86 o                         
   1  18   6         15.34          5.01         3.95 o                         
   2  18   6          0.73          6.27         5.97 o                         
   3  18   6        194.74        186.81        25.00 o                         
   4  18   6          0.91          7.05         7.53 o                         
  -5  19   6          9.14         14.53        11.76 o                         
  -4  19   6         29.34         23.85        15.88 o                         
  -3  19   6         40.79         58.77        12.47 o                         
  -2  19   6         16.64         35.12        11.50 o                         
  -1  19   6          0.03          3.90         4.85 o                         
   0  19   6          2.88         13.49         4.62 o                         
   1  19   6        102.93         89.23         9.65 o                         
   2  19   6         92.37         95.79        10.65 o                         
   3  19   6         10.64         12.81         7.25 o                         
  -5  20   6         26.80         40.35        14.73 o                         
  -4  20   6         12.43          6.86        10.55 o                         
  -3  20   6          0.05          7.92         6.81 o                         
  -2  20   6         11.26         16.28         6.72 o                         
  -1  20   6         85.28         92.57        10.42 o                         
   0  20   6         27.63         25.74         7.53 o                         
   1  20   6         25.75         18.91         6.73 o                         
   2  20   6          4.15          5.39         5.52 o                         
   3  20   6         27.81         22.09         7.99 o                         
  -5  21   6         39.77         35.88        21.22 o                         
  -4  21   6         18.37         13.96        13.18 o                         
  -3  21   6          8.24         31.72        15.94 o                         
  -2  21   6        108.01         98.92        32.42 o                         
  -1  21   6          3.08         13.53         4.55 o                         
   0  21   6        178.86        171.19        14.12 o                         
   1  21   6         28.02         29.20         7.82 o                         
   2  21   6        244.49        242.88        13.29 o                         
   3  21   6          1.04          5.80         5.80 o                         
  -4  22   6         34.10         43.50        11.97 o                         
  -3  22   6          4.28         13.00         9.58 o                         
  -2  22   6         60.61         49.63        15.41 o                         
  -1  22   6          6.47          9.75         4.57 o                         
   0  22   6         22.65         20.83         7.27 o                         
   1  22   6        260.43        256.62        16.79 o                         
   2  22   6         13.96          7.38         5.81 o                         
  -4  23   6          0.30          9.00        11.36 o                         
  -3  23   6         15.95         15.08         9.46 o                         
  -2  23   6          3.79          4.32        10.70 o                         
  -1  23   6         21.20         18.59         5.71 o                         
   0  23   6          0.81          2.21         2.82 o                         
   1  23   6          2.72          8.00         4.19 o                         
   2  23   6         35.45         30.93        12.57 o                         
  -4  24   6          3.92          7.69         6.48 o                         
  -3  24   6          0.06          5.67         5.99 o                         
  -2  24   6         33.34         40.50        11.18 o                         
  -1  24   6         19.64         16.54         7.31 o                         
   0  24   6         19.58         28.95         6.85 o                         
   1  24   6          0.85          4.98         3.71 o                         
  -3  25   6         28.09         37.54        12.80 o                         
  -2  25   6         83.19         83.87        28.10 o                         
  -1  25   6         36.00         54.37         7.64 o                         
   0  25   6         86.54         88.19         9.87 o                         
   1  25   6          0.68          7.48         5.66 o                         
  -2  26   6          2.30          4.88         8.62 o                         
  -1  26   6         24.21         32.92        10.93 o                         
   0  26   6          6.08          5.44         3.19 o                         
  -7   1   7        101.78         88.92        20.54 o                         
  -6   1   7         69.25         51.52        20.05 o                         
  -5   1   7          2.94         11.47         5.94 o                         
  -4   1   7        168.48        158.53        17.70 o                         
  -3   1   7          7.80          6.22         6.11 o                         
  -2   1   7        261.61        265.44        13.14 o                         
  -1   1   7         11.22         23.74         6.32 o                         
   0   1   7         13.29         12.02         5.48 o                         
   1   1   7        224.34        219.10        16.15 o                         
   2   1   7         42.96         29.41         8.13 o                         
   3   1   7          5.04         13.63        16.98 o                         
   4   1   7         15.78         17.03         8.04 o                         
  -7   2   7         12.53         12.24         7.80 o                         
  -6   2   7          2.96          6.87         4.50 o                         
  -5   2   7         22.66         31.05        11.59 o                         
  -4   2   7        177.49        163.93        14.81 o                         
  -3   2   7        506.61        548.32        27.28 o                         
  -2   2   7        374.57        363.32        12.57 o                         
  -1   2   7       1555.78       1597.84        30.13 o                         
   0   2   7        113.91        106.97         9.67 o                         
   1   2   7        430.92        451.38        22.20 o                         
   2   2   7         23.98         23.52         7.49 o                         
   3   2   7        178.70        197.24        26.90 o                         
   4   2   7         69.40         47.29        11.49 o                         
  -7   3   7          0.25          2.93         3.20 o                         
  -6   3   7         12.74          6.47         4.88 o                         
  -5   3   7         25.56         38.26        10.31 o                         
  -4   3   7         47.46         49.11        15.14 o                         
  -3   3   7         38.18         39.00        15.47 o                         
  -2   3   7          4.56          8.50         6.01 o                         
  -1   3   7          1.50          1.95         4.00 o                         
   0   3   7          0.49          5.34         4.26 o                         
   1   3   7         53.61         54.07        15.72 o                         
   2   3   7         75.30         92.90        12.12 o                         
   3   3   7         20.67         27.72        10.16 o                         
   4   3   7         36.67         37.00        10.43 o                         
  -7   4   7         20.88         24.44        11.86 o                         
  -6   4   7         13.89         11.21         6.41 o                         
  -5   4   7         42.28         37.31        11.69 o                         
  -4   4   7          0.01          5.11         5.12 o                         
  -3   4   7        109.84        129.93        18.70 o                         
  -2   4   7          4.78          5.88         2.79 o                         
  -1   4   7          6.49          1.90         3.16 o                         
   0   4   7          8.54         18.77         5.61 o                         
   1   4   7        552.39        625.97        22.62 o                         
   2   4   7        333.93        313.76        17.84 o                         
   3   4   7          0.57          5.63         7.26 o                         
   4   4   7        108.40         97.33        14.01 o                         
  -7   5   7          0.75          4.51         3.72 o                         
  -6   5   7         34.67         34.38        14.92 o                         
  -5   5   7         33.38         33.13        14.85 o                         
  -4   5   7        150.37        151.09        16.22 o                         
  -3   5   7          6.00          4.72         2.79 o                         
  -2   5   7          3.43          7.76         3.28 o                         
  -1   5   7         26.49         23.55         5.84 o                         
   0   5   7        131.05        123.34        20.48 o                         
   1   5   7         90.69         75.49        13.76 o                         
   2   5   7         12.66         14.59        10.02 o                         
   3   5   7          7.25         18.92        10.72 o                         
   4   5   7         72.66         68.57        13.88 o                         
  -7   6   7         14.88         10.63         4.10 o                         
  -6   6   7         10.94         11.06         6.30 o                         
  -5   6   7        142.14        160.15        18.55 o                         
  -4   6   7         60.25         56.00        13.11 o                         
  -3   6   7         15.56          9.71         8.71 o                         
  -2   6   7          1.54          3.82         2.07 o                         
  -1   6   7         16.24         17.34         5.16 o                         
   0   6   7         79.81         52.40        10.47 o                         
   1   6   7         21.50         22.26         8.64 o                         
   2   6   7          0.61         12.86         7.52 o                         
   3   6   7          5.81          4.45         7.27 o                         
   4   6   7          5.80         16.15         6.62 o                         
  -7   7   7         31.57         29.96        13.09 o                         
  -6   7   7          1.61          0.50         5.51 o                         
  -5   7   7          1.44          5.18         5.93 o                         
  -4   7   7         10.79         19.49         8.55 o                         
  -3   7   7        111.90        104.63        17.22 o                         
  -2   7   7        202.93        216.06        12.41 o                         
  -1   7   7        238.41        224.54        19.54 o                         
   0   7   7          4.21         10.57         7.46 o                         
   1   7   7         40.87         40.45        13.31 o                         
   2   7   7          2.00         16.52         9.66 o                         
   3   7   7        248.77        249.23        35.88 o                         
   4   7   7          7.06         12.39         8.27 o                         
  -7   8   7         10.37          4.04         8.54 o                         
  -6   8   7         17.45         18.56        12.95 o                         
  -5   8   7         52.88         65.95        24.90 o                         
  -4   8   7         27.51         29.53        10.08 o                         
  -3   8   7        113.16        159.02        22.78 o                         
  -2   8   7          1.40          3.20         3.53 o                         
  -1   8   7        811.83        841.14        31.05 o                         
   0   8   7        237.11        238.38        14.52 o                         
   1   8   7        145.04        194.01        13.56 o                         
   2   8   7          2.80          8.03         5.73 o                         
   3   8   7        187.42        158.95        44.23 o                         
   4   8   7          9.60          7.58         5.93 o                         
  -6   9   7         85.49         77.46        14.32 o                         
  -5   9   7          5.63          6.69         7.75 o                         
  -4   9   7          0.00          7.44         6.68 o                         
  -3   9   7         16.70         20.17         4.82 o                         
  -2   9   7         83.26         79.89         6.13 o                         
  -1   9   7          6.88          9.85         4.31 o                         
   0   9   7        111.30        110.32         9.65 o                         
   1   9   7          5.06         13.02         9.72 o                         
   2   9   7        338.66        322.02        29.24 o                         
   3   9   7         82.55         87.82        57.29 o                         
   4   9   7         30.89         31.45        35.40 o                         
  -6  10   7         16.13         30.35         7.31 o                         
  -5  10   7         78.76         65.49        16.46 o                         
  -4  10   7         62.55         75.10        26.16 o                         
  -3  10   7         27.48         43.43        12.50 o                         
  -2  10   7        306.83        316.12        12.41 o                         
  -1  10   7        327.34        331.26        13.45 o                         
   0  10   7         61.95         65.60         6.22 o                         
   1  10   7         25.78         23.24         8.84 o                         
   2  10   7          0.90         18.77        12.34 o                         
   3  10   7          0.21          1.69         9.22 o                         
   4  10   7          1.15          5.59         6.28 o                         
  -6  11   7         46.47         36.17        17.13 o                         
  -5  11   7         69.71         48.51        15.95 o                         
  -4  11   7          0.22          7.95         7.01 o                         
  -3  11   7         58.00         78.43        11.48 o                         
  -2  11   7         39.48         55.99         9.15 o                         
  -1  11   7          3.79          9.81         5.17 o                         
   0  11   7         32.54         26.39         4.48 o                         
   1  11   7        304.66        272.96        17.62 o                         
   2  11   7        100.47        100.33        16.56 o                         
   3  11   7          0.33          7.47         5.25 o                         
   4  11   7          8.48          7.56         7.12 o                         
  -6  12   7          0.01          6.76         7.24 o                         
  -5  12   7          8.60         15.03         8.35 o                         
  -4  12   7         55.71         37.37        11.61 o                         
  -3  12   7        458.47        461.32        22.72 o                         
  -2  12   7        469.60        460.78        23.96 o                         
  -1  12   7          2.04          5.35         4.84 o                         
   0  12   7          0.04          2.77         2.78 o                         
   1  12   7        133.41        141.80        13.86 o                         
   2  12   7          0.06          5.78         5.54 o                         
   3  12   7          0.02         11.55         8.07 o                         
   4  12   7         75.61         79.59        14.82 o                         
  -6  13   7          5.76          8.96         5.17 o                         
  -5  13   7          2.52          6.38         3.46 o                         
  -4  13   7          3.67          7.14         8.91 o                         
  -3  13   7          9.56          7.66         8.15 o                         
  -2  13   7         74.92         73.11        10.85 o                         
  -1  13   7         44.98         56.87         9.26 o                         
   0  13   7          5.34          2.55         2.79 o                         
   1  13   7          7.99          9.21         5.98 o                         
   2  13   7         38.04         44.63        14.46 o                         
   3  13   7         81.57         73.83        50.61 o                         
  -6  14   7          0.09          6.91         7.64 o                         
  -5  14   7         46.13         78.60        24.85 o                         
  -4  14   7         19.05         18.61         8.90 o                         
  -3  14   7        342.68        370.10        21.54 o                         
  -2  14   7          8.50         23.62        10.34 o                         
  -1  14   7        275.38        327.50        13.07 o                         
   0  14   7         69.54         56.68         7.36 o                         
   1  14   7         85.35         80.86        15.72 o                         
   2  14   7         14.50         13.25         8.12 o                         
   3  14   7         32.01         18.04         8.22 o                         
  -5  15   7         31.50         39.38        18.93 o                         
  -4  15   7         52.44         37.88        11.36 o                         
  -3  15   7          9.48          4.88         6.27 o                         
  -2  15   7        278.35        253.68        30.67 o                         
  -1  15   7        101.62        130.72        10.62 o                         
   0  15   7         43.93         49.75        11.48 o                         
   1  15   7          0.39         11.21        15.60 o                         
   2  15   7         28.53         49.87        12.59 o                         
   3  15   7         11.20         18.81        11.54 o                         
  -5  16   7         36.36         22.53        11.12 o                         
  -4  16   7         30.76         10.83         7.88 o                         
  -3  16   7         80.30         86.48        13.61 o                         
  -2  16   7        158.21        150.82        12.34 o                         
  -1  16   7         12.96          7.60         6.29 o                         
   0  16   7         47.38         53.69        11.19 o                         
   1  16   7         14.19         13.21         6.40 o                         
   2  16   7        136.41        180.42        20.07 o                         
   3  16   7          1.66         16.87         9.62 o                         
  -5  17   7         73.04         71.59        14.41 o                         
  -4  17   7          0.03         11.47         9.39 o                         
  -3  17   7         89.93         58.88        11.79 o                         
  -2  17   7         43.66         27.97         8.68 o                         
  -1  17   7        118.22        136.28        30.02 o                         
   0  17   7         63.06         70.70        15.51 o                         
   1  17   7         77.39        122.21        20.25 o                         
   2  17   7         29.84          8.58        11.25 o                         
  -5  18   7         57.59         81.44        18.46 o                         
  -4  18   7          0.12          7.18         8.24 o                         
  -3  18   7         13.74          2.73         8.27 o                         
  -2  18   7          0.49          4.55         3.48 o                         
  -1  18   7         67.07        102.91        15.60 o                         
   0  18   7          7.25         11.65         6.00 o                         
   1  18   7         10.27         16.39         8.59 o                         
   2  18   7         19.08         38.60        10.33 o                         
  -4  19   7          5.64         13.77         7.72 o                         
  -2  19   7         22.37         37.09        15.19 o                         
  -1  19   7         49.17         38.43        10.56 o                         
   0  19   7         35.43         32.34        10.59 o                         
   2  19   7          2.19         10.75         8.49 o                         
  -4  20   7          2.51          6.20         6.45 o                         
  -3  20   7        158.32        145.75        40.36 o                         
  -2  20   7         78.04         90.65        15.44 o                         
  -1  20   7        118.13        186.61        53.66 o                         
   0  20   7        106.96        130.12        31.81 o                         
   1  20   7        166.26        181.61        19.04 o                         
  -3  21   7         12.01         23.90         9.09 o                         
  -2  21   7          0.87          4.16         4.16 o                         
  -1  21   7          7.62         14.76        11.89 o                         
   0  21   7          5.08         11.03         6.42 o                         
   1  21   7         33.09         64.46        22.52 o                         
  -3  22   7         15.74         34.83        16.21 o                         
  -2  22   7         92.52        127.29        15.33 o                         
  -1  22   7          9.13          7.21         3.74 o                         
   0  22   7        115.17        130.71        14.61 o                         
  -1  23   7          8.54          5.30         4.46 o                         
  -6   0   8          7.88          6.12         5.97 o                         
  -5   0   8         96.15         88.10        31.30 o                         
  -1   0   8          0.43          6.52         6.13 o                         
   0   0   8          1.44         19.26         9.28 o                         
   1   0   8         50.88         83.30        16.31 o                         
   2   0   8        123.73        174.62        22.54 o                         
   3   0   8        268.82        280.62        29.45 o                         
  -6   1   8          1.50          3.34         5.51 o                         
  -5   1   8          1.55          3.05         4.52 o                         
  -1   1   8         77.93         98.13         8.84 o                         
   0   1   8        100.26         96.91        10.18 o                         
   1   1   8         35.89         60.45        10.26 o                         
   2   1   8          5.56         17.51         7.49 o                         
   3   1   8         59.53         58.36        12.87 o                         
  -6   2   8         16.73         14.65         7.30 o                         
  -5   2   8          0.84          4.04        11.14 o                         
  -4   2   8         48.97         53.44        26.04 o                         
  -1   2   8          4.02          9.33         5.37 o                         
   0   2   8          1.67          7.17         5.06 o                         
   1   2   8         18.43         38.56        10.21 o                         
   2   2   8          9.96         14.39         8.13 o                         
   3   2   8         54.93         66.38        12.51 o                         
  -6   3   8          1.51          6.25         4.76 o                         
  -5   3   8         46.07         40.06        29.69 o                         
  -4   3   8          6.47          3.33         7.17 o                         
  -3   3   8        359.93        402.88        35.74 o                         
  -1   3   8        268.79        277.14        13.65 o                         
   0   3   8          6.63         10.40         6.22 o                         
   1   3   8        120.91        143.22        15.31 o                         
   2   3   8         90.75         82.31        12.06 o                         
   3   3   8        107.25        127.18        15.53 o                         
  -6   4   8          4.93          7.36         6.76 o                         
  -5   4   8         11.29         12.88        13.14 o                         
  -4   4   8          0.04          4.37         5.17 o                         
  -3   4   8        120.98        122.53        33.39 o                         
  -1   4   8          2.68          5.26         4.81 o                         
   0   4   8         48.72         60.23        16.29 o                         
   1   4   8          3.55          6.17         6.05 o                         
   2   4   8         86.13        111.09        13.64 o                         
   3   4   8        123.41        169.79        43.96 o                         
  -6   5   8         39.51         34.08        13.41 o                         
  -5   5   8        103.41        108.16        20.10 o                         
  -4   5   8          2.77          0.27         5.20 o                         
  -3   5   8         32.53         29.83        15.59 o                         
  -1   5   8          0.06          5.36         6.75 o                         
   0   5   8         13.20         15.25        12.54 o                         
   1   5   8          0.37          3.63         4.90 o                         
   2   5   8         86.62        126.84        17.51 o                         
   3   5   8         10.91         21.00        10.50 o                         
  -6   6   8         48.38         42.79        17.82 o                         
  -5   6   8          6.70         14.27         7.65 o                         
  -4   6   8          2.35          5.71         5.07 o                         
  -3   6   8         52.69         31.43        15.14 o                         
  -1   6   8          2.45         12.46         6.91 o                         
   0   6   8        117.96         92.15        15.19 o                         
   1   6   8         19.37         14.76         8.62 o                         
   2   6   8         13.45         43.38        27.18 o                         
   3   6   8          0.06          4.73        11.58 o                         
  -6   7   8          2.87          5.05         3.88 o                         
  -5   7   8        119.33        133.83        22.81 o                         
  -4   7   8         48.69         39.97        17.67 o                         
  -3   7   8        151.87        153.79        13.56 o                         
  -1   7   8          6.45          8.54         7.59 o                         
   0   7   8        135.01        133.78        18.31 o                         
   1   7   8          6.16          9.38        13.13 o                         
   2   7   8         98.32         98.19        15.72 o                         
   3   7   8          7.72         15.85         8.90 o                         
  -5   8   8          1.22          8.47        10.05 o                         
  -4   8   8          0.07          1.52         4.72 o                         
  -3   8   8         11.59          6.80         6.87 o                         
  -1   8   8          1.86         10.60         5.40 o                         
   0   8   8          0.34          3.77         4.80 o                         
   1   8   8          0.16          5.83         6.55 o                         
   2   8   8          1.42          5.83         8.47 o                         
   3   8   8        128.65        126.36        22.78 o                         
  -5   9   8        114.30        127.98        30.40 o                         
  -4   9   8         28.40         41.47        17.67 o                         
  -3   9   8         34.53         33.40        17.85 o                         
  -1   9   8        218.97        213.15        15.89 o                         
   0   9   8          9.61         17.22        11.98 o                         
   1   9   8         86.65         90.03        17.58 o                         
   2   9   8          0.07          7.37        13.15 o                         
  -5  10   8          9.75         11.54         8.55 o                         
  -4  10   8          0.00          1.59         4.61 o                         
  -3  10   8         55.49         36.63        21.81 o                         
  -1  10   8          0.15         13.49        10.65 o                         
   0  10   8          7.15         15.79         7.83 o                         
   1  10   8         14.24         11.91         8.76 o                         
   2  10   8        118.52        113.28        17.85 o                         
  -5  11   8          0.29          0.92         5.90 o                         
  -4  11   8          1.84         10.69         5.69 o                         
  -3  11   8        172.68        125.83        30.83 o                         
  -1  11   8         58.59         52.47        11.11 o                         
   0  11   8         10.06         13.07         6.75 o                         
   1  11   8         28.93         15.94        24.31 o                         
   2  11   8          1.25          2.05         4.74 o                         
  -5  12   8          0.30          3.39         5.90 o                         
  -4  12   8         35.47         33.80        19.32 o                         
  -3  12   8         38.15         41.96        22.52 o                         
  -2  12   8         24.80         17.55         9.06 o                         
  -1  12   8         27.74         29.71         8.79 o                         
   0  12   8          8.67         12.77         6.47 o                         
   1  12   8         94.55         88.28        36.08 o                         
   2  12   8        102.33        132.48        27.85 o                         
  -4  13   8          9.38          9.63         5.50 o                         
  -3  13   8        235.54        262.86        19.90 o                         
  -2  13   8          8.27         16.17         8.53 o                         
  -1  13   8        139.16        141.59        18.03 o                         
   0  13   8          2.79         12.19         7.94 o                         
   1  13   8         68.00         64.74        13.37 o                         
   2  13   8        141.83        161.73        27.08 o                         
  -4  14   8          8.02         15.21        11.37 o                         
  -3  14   8         16.51         16.49        13.34 o                         
  -1  14   8          5.54          5.64         4.62 o                         
   0  14   8          9.70         27.96         7.74 o                         
   1  14   8          1.04          4.12         5.42 o                         
  -4  15   8        122.33        129.55        18.92 o                         
  -3  15   8        113.20        107.42        13.58 o                         
  -2  15   8        112.27        138.71        19.56 o                         
  -1  15   8         19.81         34.76        10.60 o                         
   0  15   8          0.44         11.82         7.23 o                         
   1  15   8         36.50         34.90        13.87 o                         
  -3  16   8          8.77         14.17         9.88 o                         
  -2  16   8         10.96         12.08         7.37 o                         
  -1  16   8          0.18         11.46         9.84 o                         
   0  16   8         80.96         98.44        23.27 o                         
   1  16   8         26.37         36.55         9.39 o                         
  -3  17   8         36.40         25.68        11.75 o                         
  -2  17   8         11.24          6.09         5.04 o                         
  -1  17   8         19.48         36.47        11.95 o                         
   0  17   8         24.35         41.57        11.78 o                         
  -2  18   8          0.01          1.54         4.19 o                         
  -1  18   8          0.68          6.73         8.34 o                         
   0   1   9         61.66         53.22        12.43 o                         
   1   1   9          1.90          6.17         5.93 o                         
   1   2   9        100.73         99.99        15.83 o                         
   0   3   9          1.72          2.72         5.08 o                         
   1   3   9          6.56          2.52         6.23 o                         
   0   4   9         10.22         26.58        11.33 o                         
   1   4   9         13.72         22.90        18.04 o                         
   1   5   9         96.64         89.63        16.04 o                         
   0   6   9         43.92         31.81        11.97 o                         
   1   6   9          3.30          5.61         4.47 o                         
   0   7   9         29.32         33.35        11.89 o                         
   0   8   9         30.77         36.66        11.90 o                         
   0   9   9         40.00         31.87        10.96 o                         
                                                                                
